# Supplementary material for: (E)-3-Chloro-N′-hy­droxy­benzene-1-carboximidamide
Source: Acta Crystallogr Sect E Struct Rep Online. 2012 Nov 24;68(Pt 12):o3402. doi: 10.1107/S1600536812046612 (PMC3588992; doi:10.1107/S1600536812046612)
Supplement: Supplementary file 1 [file e-68-o3402-sup1.cif]

##############################################################################
#                                                                            #
# This CIF contains the data in a paper accepted for publication in          #
# Acta Crystallographica Section E. It conforms to the requirements of       #
# Notes for Authors for Acta Crystallographica Section E, and has been       #
# peer reviewed under the auspices of the IUCr Commission on Journals.       #
#                                                                            #
# Full details of the Crystallographic Information File format               #
# are given in the paper "The Crystallographic Information File (CIF):       #
# a New Standard Archive File for Crystallography" by S. R. Hall, F. H.      #
# Allen and I. D. Brown [Acta Cryst. (1991), A47, 655-685].                  #
#                                                                            #
# The current version of the core CIF dictionary is obtainable from          #
# ftp://ftp.iucr.org/pub/cif_core.dic.                                       #
#                                                                            #
# Software is freely available for graphical display of the structure(s)     #
# in this CIF. For information consult the CIF software page                 #
# http://www.iucr.org/resources/cif/software.                                #
#                                                                            #
# This file may be used for bona fide research purposes within the           #
# scientific community so long as proper attribution is given to the journal # 
# article from which it was obtained.                                        #
#                                                                            #
##############################################################################
data_I
_audit_creation_method     SHELXL-97
_chemical_name_systematic
;
(<i>E</i>)-3-chloro-<i>N</i>'-hydroxybenzamidine
;
_chemical_name_common     '(E)-3-chloro-N'-hydroxybenzamidine'
_chemical_formula_moiety     'C7 H7 Cl N2 O'
_chemical_formula_sum     'C7 H7 Cl N2 O'
_chemical_formula_iupac     'C7 H7 Cl N2 O'
_chemical_formula_weight     170.60
_chemical_melting_point     386
_symmetry_cell_setting     triclinic
_symmetry_space_group_name_H-M     'P -1'
_symmetry_space_group_name_hall     '-P 1'
loop_
    _symmetry_equiv_pos_as_xyz
    'x, y, z'
    '-x, -y, -z'
_cell_length_a     5.0018(17)
_cell_length_b     10.984(4)
_cell_length_c     14.407(6)
_cell_angle_alpha     74.000(12)
_cell_angle_beta     89.952(12)
_cell_angle_gamma     89.877(11)
_cell_volume     760.9(5)
_cell_formula_units_Z     4
_cell_measurement_reflns_used     218
_cell_measurement_theta_min     1.9
_cell_measurement_theta_max     25
_cell_measurement_temperature     298(2)
_cell_special_details     Prism
_exptl_crystal_description     prism
_exptl_crystal_colour     colourless
_exptl_crystal_size_max     0.24
_exptl_crystal_size_mid     0.22
_exptl_crystal_size_min     0.20
_exptl_crystal_density_diffrn     1.489
_exptl_crystal_density_meas     ?
_exptl_crystal_density_method     'not measured'
_exptl_crystal_F_000     352
_exptl_absorpt_coefficient_mu     0.439
_exptl_absorpt_correction_type     multi-scan
_exptl_absorpt_process_details     '(SADABS; Sheldrick, 2004)'
_exptl_absorpt_correction_T_min     0.9020
_exptl_absorpt_correction_T_max     0.9174
_exptl_special_details     ?
_diffrn_ambient_temperature     298(2)
_diffrn_radiation_type     MoK\a
_diffrn_radiation_wavelength     0.71073
_diffrn_radiation_source     'fine-focus sealed tube'
_diffrn_radiation_monochromator     graphite
_diffrn_measurement_device_type     'Bruker SMART X2S'
_diffrn_measurement_method     'phi and \w scans'
_diffrn_detector_area_resol_mean     1.20
_diffrn_reflns_number     14972
_diffrn_reflns_av_R_equivalents     0.0601
_diffrn_reflns_av_sigmaI/netI     0.0407
_diffrn_reflns_theta_min     1.93
_diffrn_reflns_theta_max     25.00
_diffrn_reflns_theta_full     25.00
_diffrn_measured_fraction_theta_max     1.000
_diffrn_measured_fraction_theta_full     1.000
_diffrn_reflns_limit_h_min     -5
_diffrn_reflns_limit_h_max     5
_diffrn_reflns_limit_k_min     -13
_diffrn_reflns_limit_k_max     13
_diffrn_reflns_limit_l_min     -17
_diffrn_reflns_limit_l_max     17
_diffrn_standards_number     2656
_diffrn_standards_interval_count     ?
_diffrn_standards_interval_time     15
_diffrn_standards_decay_%     ?
_refine_special_details
;
Refinement of <i>F</i>^2^ against ALL reflections. The weighted <i>R</i>-factor
<i>wR</i> and goodness of fit <i>S</i> are based on <i>F</i>^2^, conventional
<i>R</i>-factors <i>R</i> are based on <i>F</i>, with <i>F</i> set to zero for
negative <i>F</i>^2^. The threshold expression of <i>F</i>^2^ >
\s(<i>F</i>^2^) is used only for calculating <i>R</i>-factors(gt) <i>etc</i>.
and is not relevant to the choice of reflections for refinement.
<i>R</i>-factors based on <i>F</i>^2^ are statistically about twice as large
as those based on <i>F</i>, and <i>R</i>- factors based on ALL data will be
even larger.
;
_reflns_number_total     2655
_reflns_number_gt     2192
_reflns_threshold_expression     I>2sigma(I)
_refine_ls_structure_factor_coef     Fsqd
_refine_ls_matrix_type     full
_refine_ls_R_factor_all     0.0443
_refine_ls_R_factor_gt     0.0367
_refine_ls_wR_factor_gt     0.1038
_refine_ls_wR_factor_ref     0.1089
_refine_ls_goodness_of_fit_ref     1.049
_refine_ls_restrained_S_all     1.049
_refine_ls_number_reflns     2655
_refine_ls_number_parameters     218
_refine_ls_number_restraints     0
_refine_ls_number_constraints     0
_refine_ls_hydrogen_treatment     mixed
_refine_ls_weighting_scheme     calc
_refine_ls_weighting_details
         'calc w=1/[\s^2^(Fo^2^)+(0.0546P)^2^+0.1852P] where P=(Fo^2^+2Fc^2^)/3'
_atom_sites_solution_hydrogens     geom
_atom_sites_solution_primary     direct
_atom_sites_solution_secondary     difmap
_refine_ls_shift/su_max     0.001
_refine_ls_shift/su_mean     0.000
_refine_diff_density_max     0.188
_refine_diff_density_min     -0.237
_refine_ls_extinction_method     'SHELXL97 (Sheldrick, 2008)'
_refine_ls_extinction_coef     0.024(4)
_refine_ls_extinction_expression
                                  'Fc^*^=kFc[1+0.001xFc^2^\l^3^/sin(2\q)]^-1/4^'
loop_
    _atom_type_symbol
    _atom_type_description
    _atom_type_scat_dispersion_real
    _atom_type_scat_dispersion_imag
    _atom_type_scat_source
    'C' 'C' 0.0033 0.0016
                         'International Tables Vol C Tables 4.2.6.8 and 6.1.1.4'
    'H' 'H' 0.0000 0.0000
                         'International Tables Vol C Tables 4.2.6.8 and 6.1.1.4'
    'Cl' 'Cl' 0.1484 0.1585
                         'International Tables Vol C Tables 4.2.6.8 and 6.1.1.4'
    'N' 'N' 0.0061 0.0033
                         'International Tables Vol C Tables 4.2.6.8 and 6.1.1.4'
    'O' 'O' 0.0106 0.0060
                         'International Tables Vol C Tables 4.2.6.8 and 6.1.1.4'
_computing_data_collection     'APEX2 (Bruker, 2004)'
_computing_cell_refinement     'APEX2 and SAINT-Plus (Bruker, 2004)'
_computing_data_reduction     'SAINT-Plus and XPREP (Bruker, 2004)'
_computing_structure_solution     'SHELXS97 (Sheldrick, 2008)'
_computing_structure_refinement     'SHELXL97 (Sheldrick, 2008)'
_computing_molecular_graphics     'ORTEP-3 (Farrugia, 2012)'
_computing_publication_material     'SHELXL97 (Sheldrick, 2008)'
loop_
    _atom_site_type_symbol
    _atom_site_label
    _atom_site_fract_x
    _atom_site_fract_y
    _atom_site_fract_z
    _atom_site_U_iso_or_equiv
    _atom_site_adp_type
    _atom_site_calc_flag
    _atom_site_refinement_flags
    _atom_site_occupancy
    _atom_site_symmetry_multiplicity
    _atom_site_disorder_assembly
    _atom_site_disorder_group
    H H1B 0.079(5) 0.805(3) 0.050(2) 0.066(8) Uiso d . 1 1 . .
    H H3B 0.430(5) 0.301(3) 0.047(2) 0.065(8) Uiso d . 1 1 . .
    H H3A 0.247(5) 0.322(2) 0.1254(17) 0.043(6) Uiso d . 1 1 . .
    H H1A 0.256(5) 0.823(2) 0.124(2) 0.060(7) Uiso d . 1 1 . .
    Cl Cl1 0.42873(11) 0.85954(5) 0.44393(4) 0.0554(2) Uani d . 1 1 . .
    O O1 -0.3214(3) 0.87635(13) 0.00143(11) 0.0422(4) Uani d . 1 1 . .
    H H1 -0.4285 0.9158 -0.0388 0.063 Uiso calc R 1 1 . .
    N N1 0.0928(3) 0.81988(15) 0.10588(14) 0.0382(4) Uani d . 1 1 . .
    N N2 -0.3071(3) 0.93253(14) 0.08000(12) 0.0356(4) Uani d . 1 1 . .
    C C1 -0.0344(3) 0.95168(15) 0.20990(13) 0.0300(4) Uani d . 1 1 . .
    C C2 0.1471(3) 0.89050(16) 0.28068(14) 0.0345(4) Uani d . 1 1 . .
    H H2 0.2326 0.8170 0.2763 0.041 Uiso calc R 1 1 . .
    C C3 0.1997(4) 0.93902(17) 0.35722(14) 0.0363(4) Uani d . 1 1 . .
    C C4 0.0746(4) 1.04675(18) 0.36709(15) 0.0417(5) Uani d . 1 1 . .
    H H4 0.1116 1.0783 0.4193 0.050 Uiso calc R 1 1 . .
    C C5 -0.1068(4) 1.10622(19) 0.29740(16) 0.0456(5) Uani d . 1 1 . .
    H H5 -0.1939 1.1787 0.3030 0.055 Uiso calc R 1 1 . .
    C C6 -0.1621(4) 1.06053(17) 0.21941(15) 0.0398(5) Uani d . 1 1 . .
    H H6 -0.2849 1.1024 0.1731 0.048 Uiso calc R 1 1 . .
    C C7 -0.0862(3) 0.90061(15) 0.12633(13) 0.0285(4) Uani d . 1 1 . .
    Cl Cl2 0.07127(12) 0.35954(5) 0.44389(4) 0.0556(2) Uani d . 1 1 . .
    O O2 0.8210(3) 0.37629(13) 0.00125(11) 0.0420(3) Uani d . 1 1 . .
    H H2A 0.9256 0.4165 -0.0396 0.063 Uiso calc R 1 1 . .
    N N3 0.4070(4) 0.31958(15) 0.10577(14) 0.0381(4) Uani d . 1 1 . .
    N N4 0.8071(3) 0.43247(15) 0.08013(12) 0.0357(4) Uani d . 1 1 . .
    C C8 0.5338(3) 0.45141(15) 0.20995(13) 0.0298(4) Uani d . 1 1 . .
    C C9 0.3535(4) 0.39047(16) 0.28028(14) 0.0350(4) Uani d . 1 1 . .
    H H9 0.2684 0.3172 0.2757 0.042 Uiso calc R 1 1 . .
    C C10 0.3003(4) 0.43874(17) 0.35716(14) 0.0363(4) Uani d . 1 1 . .
    C C11 0.4257(4) 0.54666(18) 0.36691(15) 0.0422(5) Uani d . 1 1 . .
    H H11 0.3885 0.5782 0.4192 0.051 Uiso calc R 1 1 . .
    C C12 0.6065(4) 0.60617(19) 0.29736(16) 0.0457(5) Uani d . 1 1 . .
    H H12 0.6931 0.6786 0.3030 0.055 Uiso calc R 1 1 . .
    C C13 0.6620(4) 0.56053(17) 0.21931(15) 0.0396(5) Uani d . 1 1 . .
    H H13 0.7845 0.6023 0.1729 0.048 Uiso calc R 1 1 . .
    C C14 0.5860(3) 0.40097(15) 0.12632(13) 0.0286(4) Uani d . 1 1 . .
loop_
    _atom_site_aniso_label
    _atom_site_aniso_U_11
    _atom_site_aniso_U_22
    _atom_site_aniso_U_33
    _atom_site_aniso_U_12
    _atom_site_aniso_U_13
    _atom_site_aniso_U_23
    Cl1 0.0630(4) 0.0547(3) 0.0467(4) 0.0016(2) -0.0246(3) -0.0106(2)
    O1 0.0441(8) 0.0484(8) 0.0418(8) 0.0024(6) -0.0111(6) -0.0251(7)
    N1 0.0349(10) 0.0440(9) 0.0412(10) 0.0039(7) -0.0025(7) -0.0210(8)
    N2 0.0357(9) 0.0405(8) 0.0357(9) 0.0016(6) -0.0075(7) -0.0191(7)
    C1 0.0289(9) 0.0297(8) 0.0321(10) -0.0037(6) -0.0001(7) -0.0097(7)
    C2 0.0353(10) 0.0311(9) 0.0383(11) 0.0006(7) -0.0048(8) -0.0114(8)
    C3 0.0358(10) 0.0381(9) 0.0335(10) -0.0059(7) -0.0049(8) -0.0075(8)
    C4 0.0522(12) 0.0401(10) 0.0375(11) -0.0075(8) -0.0013(9) -0.0185(9)
    C5 0.0544(13) 0.0391(10) 0.0500(13) 0.0068(8) -0.0044(10) -0.0233(9)
    C6 0.0418(11) 0.0377(10) 0.0417(11) 0.0078(8) -0.0107(8) -0.0138(8)
    C7 0.0284(9) 0.0263(8) 0.0308(9) -0.0042(6) 0.0003(7) -0.0081(7)
    Cl2 0.0633(4) 0.0552(3) 0.0465(4) -0.0023(2) 0.0241(3) -0.0109(2)
    O2 0.0445(8) 0.0488(8) 0.0404(8) -0.0033(6) 0.0107(6) -0.0252(7)
    N3 0.0331(10) 0.0442(9) 0.0423(10) -0.0049(7) 0.0039(7) -0.0211(8)
    N4 0.0347(9) 0.0411(8) 0.0367(9) -0.0018(6) 0.0056(7) -0.0197(7)
    C8 0.0290(9) 0.0296(8) 0.0320(10) 0.0029(6) 0.0001(7) -0.0103(7)
    C9 0.0351(10) 0.0313(9) 0.0401(11) -0.0006(7) 0.0044(8) -0.0122(8)
    C10 0.0374(11) 0.0366(9) 0.0334(10) 0.0054(7) 0.0049(8) -0.0074(8)
    C11 0.0538(13) 0.0404(10) 0.0366(11) 0.0076(8) 0.0004(9) -0.0181(9)
    C12 0.0545(13) 0.0390(10) 0.0497(13) -0.0072(9) 0.0040(10) -0.0225(9)
    C13 0.0423(11) 0.0373(10) 0.0420(12) -0.0085(8) 0.0083(8) -0.0154(8)
    C14 0.0273(9) 0.0274(8) 0.0311(9) 0.0035(6) -0.0005(7) -0.0081(7)
_geom_special_details
;
All e.s.d.'s (except the e.s.d. in the dihedral angle between two l.s. planes)
are estimated using the full covariance matrix. The cell e.s.d.'s are taken
into account individually in the estimation of e.s.d.'s in distances, angles
and torsion angles; correlations between e.s.d.'s in cell parameters are only
used when they are defined by crystal symmetry. An approximate (isotropic)
treatment of cell e.s.d.'s is used for estimating e.s.d.'s involving l.s.
planes.
;
loop_
    _geom_bond_atom_site_label_1
    _geom_bond_atom_site_label_2
    _geom_bond_site_symmetry_2
    _geom_bond_distance
    _geom_bond_publ_flag
    Cl1 C3 . 1.7412(19) ?
    O1 N2 . 1.433(2) ?
    O1 H1 . 0.8200 ?
    N1 C7 . 1.347(2) ?
    N1 H1B . 0.87(3) ?
    N1 H1A . 0.86(3) ?
    N2 C7 . 1.288(2) ?
    C1 C2 . 1.391(2) ?
    C1 C6 . 1.394(3) ?
    C1 C7 . 1.485(2) ?
    C2 C3 . 1.376(3) ?
    C2 H2 . 0.9300 ?
    C3 C4 . 1.379(3) ?
    C4 C5 . 1.377(3) ?
    C4 H4 . 0.9300 ?
    C5 C6 . 1.380(3) ?
    C5 H5 . 0.9300 ?
    C6 H6 . 0.9300 ?
    Cl2 C10 . 1.742(2) ?
    O2 N4 . 1.436(2) ?
    O2 H2A . 0.8200 ?
    N3 C14 . 1.356(2) ?
    N3 H3B . 0.92(3) ?
    N3 H3A . 0.85(2) ?
    N4 C14 . 1.288(2) ?
    C8 C9 . 1.384(3) ?
    C8 C13 . 1.399(2) ?
    C8 C14 . 1.481(2) ?
    C9 C10 . 1.379(3) ?
    C9 H9 . 0.9300 ?
    C10 C11 . 1.383(3) ?
    C11 C12 . 1.375(3) ?
    C11 H11 . 0.9300 ?
    C12 C13 . 1.379(3) ?
    C12 H12 . 0.9300 ?
    C13 H13 . 0.9300 ?
loop_
    _geom_angle_atom_site_label_1
    _geom_angle_atom_site_label_2
    _geom_angle_atom_site_label_3
    _geom_angle_site_symmetry_1
    _geom_angle_site_symmetry_3
    _geom_angle
    _geom_angle_publ_flag
    N2 O1 H1 . . 109.5 ?
    C7 N1 H1B . . 116.7(17) ?
    C7 N1 H1A . . 118.6(17) ?
    H1B N1 H1A . . 114(2) ?
    C7 N2 O1 . . 109.78(14) ?
    C2 C1 C6 . . 118.65(17) ?
    C2 C1 C7 . . 119.67(15) ?
    C6 C1 C7 . . 121.67(16) ?
    C3 C2 C1 . . 119.83(17) ?
    C3 C2 H2 . . 120.1 ?
    C1 C2 H2 . . 120.1 ?
    C2 C3 C4 . . 121.88(17) ?
    C2 C3 Cl1 . . 118.24(14) ?
    C4 C3 Cl1 . . 119.87(15) ?
    C5 C4 C3 . . 118.08(18) ?
    C5 C4 H4 . . 121.0 ?
    C3 C4 H4 . . 121.0 ?
    C4 C5 C6 . . 121.40(18) ?
    C4 C5 H5 . . 119.3 ?
    C6 C5 H5 . . 119.3 ?
    C5 C6 C1 . . 120.15(18) ?
    C5 C6 H6 . . 119.9 ?
    C1 C6 H6 . . 119.9 ?
    N2 C7 N1 . . 123.84(17) ?
    N2 C7 C1 . . 117.48(15) ?
    N1 C7 C1 . . 118.61(16) ?
    N4 O2 H2A . . 109.5 ?
    C14 N3 H3B . . 116.1(16) ?
    C14 N3 H3A . . 117.6(15) ?
    H3B N3 H3A . . 117(2) ?
    C14 N4 O2 . . 109.65(14) ?
    C9 C8 C13 . . 118.93(17) ?
    C9 C8 C14 . . 119.71(15) ?
    C13 C8 C14 . . 121.36(16) ?
    C10 C9 C8 . . 119.82(16) ?
    C10 C9 H9 . . 120.1 ?
    C8 C9 H9 . . 120.1 ?
    C9 C10 C11 . . 121.64(18) ?
    C9 C10 Cl2 . . 118.40(14) ?
    C11 C10 Cl2 . . 119.96(15) ?
    C12 C11 C10 . . 118.32(18) ?
    C12 C11 H11 . . 120.8 ?
    C10 C11 H11 . . 120.8 ?
    C11 C12 C13 . . 121.28(18) ?
    C11 C12 H12 . . 119.4 ?
    C13 C12 H12 . . 119.4 ?
    C12 C13 C8 . . 120.01(18) ?
    C12 C13 H13 . . 120.0 ?
    C8 C13 H13 . . 120.0 ?
    N4 C14 N3 . . 123.71(17) ?
    N4 C14 C8 . . 117.58(15) ?
    N3 C14 C8 . . 118.62(16) ?
loop_
    _geom_hbond_atom_site_label_D
    _geom_hbond_atom_site_label_H
    _geom_hbond_atom_site_label_A
    _geom_hbond_site_symmetry_A
    _geom_hbond_distance_DH
    _geom_hbond_distance_HA
    _geom_hbond_distance_DA
    _geom_hbond_angle_DHA
    O2 H2A N4 2_765 0.82 2.09 2.811(2) 147.2
    N3 H3B O1 2_565 0.92(3) 2.32(3) 3.006(2) 131(2)
    O1 H1 N2 2_475 0.82 2.08 2.805(2) 147
    N1 H1B O2 2_665 0.87(3) 2.36(3) 3.006(3) 132(3)
_iucr_refine_instructions_details
;
TITL red in P -1
CELL  0.71073   5.0018  10.9841  14.4075   74.000   89.952   89.877
ZERR     4.00   0.0017   0.0042   0.0058    0.012    0.012    0.011
LATT   1
SFAC  C    H    CL   N    O
UNIT  28   28   4    8    4
MERG   2
OMIT     0.00  50.00
OMIT     0   0   1
FMAP   2
PLAN   20
SIZE     0.20   0.22   0.24
ACTA    50.00
BOND $H
EQIV $2 -x+2, -y+1,-z
EQIV $1 -x, -y+1,-z
HTAB O2 N4_$2
HTAB N3 O1_$1
L.S.  10
TEMP    25.00
WGHT      0.0546      0.1852
EXTI    0.023511
FVAR       0.27882
H1B   2    0.078755    0.805606    0.049656    11.00000    0.06719
H3B   2    0.429718    0.301281    0.047229    11.00000    0.06574
H3A   2    0.247267    0.322036    0.125505    11.00000    0.04240
H1A   2    0.256128    0.822250    0.124546    11.00000    0.05995
MOLE    1
CL1   3    0.428726    0.859539    0.443934    11.00000    0.06299    0.05465 =
         0.04667   -0.01061   -0.02458    0.00165
O1    5   -0.321381    0.876342    0.001432    11.00000    0.04408    0.04836 =
         0.04179   -0.02507   -0.01109    0.00238
AFIX 147
H1    2   -0.428378    0.915871   -0.038852    11.00000   -1.50000
AFIX   0
N1    4    0.092850    0.819886    0.105872    11.00000    0.03488    0.04401 =
         0.04115   -0.02097   -0.00250    0.00387
N2    4   -0.307124    0.932532    0.080002    11.00000    0.03571    0.04051 =
         0.03572   -0.01912   -0.00750    0.00155
C1    1   -0.034354    0.951680    0.209902    11.00000    0.02891    0.02971 =
         0.03210   -0.00974   -0.00012   -0.00368
C2    1    0.147082    0.890504    0.280684    11.00000    0.03529    0.03104 =
         0.03827   -0.01140   -0.00485    0.00054
AFIX  43
H2    2    0.232557    0.817024    0.276285    11.00000   -1.20000
AFIX   0
C3    1    0.199722    0.939020    0.357224    11.00000    0.03577    0.03817 =
         0.03344   -0.00746   -0.00485   -0.00585
C4    1    0.074601    1.046756    0.367082    11.00000    0.05227    0.04015 =
         0.03747   -0.01852   -0.00130   -0.00750
AFIX  43
H4    2    0.111695    1.078331    0.419293    11.00000   -1.20000
AFIX   0
C5    1   -0.106811    1.106225    0.297403    11.00000    0.05430    0.03914 =
         0.05001   -0.02334   -0.00442    0.00680
AFIX  43
H5    2   -0.193929    1.178738    0.303030    11.00000   -1.20000
AFIX   0
C6    1   -0.162108    1.060523    0.219403    11.00000    0.04178    0.03773 =
         0.04165   -0.01379   -0.01072    0.00776
AFIX  43
H6    2   -0.284892    1.102427    0.173059    11.00000   -1.20000
AFIX   0
C7    1   -0.086238    0.900620    0.126321    11.00000    0.02841    0.02629 =
         0.03083   -0.00805    0.00027   -0.00420
MOLE    2
CL2   3    0.071267    0.359542    0.443892    11.00000    0.06327    0.05514 =
         0.04644   -0.01088    0.02407   -0.00234
O2    5    0.820980    0.376291    0.001252    11.00000    0.04455    0.04876 =
         0.04040   -0.02520    0.01072   -0.00338
AFIX 147
H2A   2    0.925511    0.416565   -0.039598    11.00000   -1.50000
AFIX   0
N3    4    0.407001    0.319581    0.105769    11.00000    0.03311    0.04418 =
         0.04235   -0.02104    0.00391   -0.00495
N4    4    0.807059    0.432471    0.080128    11.00000    0.03475    0.04109 =
         0.03664   -0.01969    0.00561   -0.00180
C8    1    0.533839    0.451416    0.209952    11.00000    0.02901    0.02952 =
         0.03207   -0.01032    0.00013    0.00284
C9    1    0.353480    0.390472    0.280276    11.00000    0.03514    0.03136 =
         0.04004   -0.01223    0.00442   -0.00053
AFIX  43
H9    2    0.268383    0.317157    0.275690    11.00000   -1.20000
AFIX   0
C10   1    0.300292    0.438745    0.357161    11.00000    0.03739    0.03658 =
         0.03342   -0.00737    0.00486    0.00537
C11   1    0.425640    0.546678    0.366905    11.00000    0.05392    0.04047 =
         0.03659   -0.01816    0.00040    0.00761
AFIX  43
H11   2    0.388493    0.578190    0.419186    11.00000   -1.20000
AFIX   0
C12   1    0.606468    0.606169    0.297369    11.00000    0.05447    0.03899 =
         0.04976   -0.02254    0.00397   -0.00715
AFIX  43
H12   2    0.693089    0.678603    0.303053    11.00000   -1.20000
AFIX   0
C13   1    0.661990    0.560533    0.219307    11.00000    0.04228    0.03735 =
         0.04196   -0.01547    0.00830   -0.00849
AFIX  43
H13   2    0.784589    0.602286    0.172900    11.00000   -1.20000
AFIX   0
C14   1    0.586014    0.400989    0.126313    11.00000    0.02730    0.02735 =
         0.03115   -0.00809   -0.00050    0.00351
HKLF 4
REM Highest difference peak  0.188,  deepest hole -0.239,  1-sigma level  0.048
REM  red in P -1
REM R1 =  0.0369 for   2192 Fo > 4sig(Fo)  and  0.0444 for all   2655 data
REM    218 parameters refined using      0 restraints
END
;
data_global
_journal_date_recd_electronic     2012-11-06
_journal_date_accepted     2012-11-12
_journal_name_full     'Acta Crystallographica, Section E'
_journal_year     2012
_journal_volume     68
_journal_issue     12
_journal_page_first     o3402
_journal_page_last     o3402
_journal_paper_category     QO
_journal_paper_doi     10.1107/S1600536812046612
_journal_coeditor_code     JJ2159
_publ_contact_author_name     'S. Sreenivasa'
_publ_contact_author_address
;
Department of Studies and Research in Chemistry
Tumkur University, Tumkur
Karnataka 572 103, India
;
_publ_contact_author_email     'drsreenivasa@yahoo.co.in'
_publ_contact_author_fax     '0816 2270719'
_publ_contact_author_phone     '+919620230672'
_publ_section_title
;
(<i>E</i>)-3-Chloro-<i>N</i>'-hydroxybenzene-1-carboximidamide
;
loop_
    _publ_author_name
    _publ_author_footnote
    _publ_author_address
    'Sreenivasa, S.' .
;
Department of Studies and Research in Chemistry
Tumkur University, Tumkur
Karnataka 572 103, India
;
    'ManojKumar, K. E.' .
;
Department of Studies and Research in Chemistry
Tumkur University, Tumkur
Karnataka 572 103, India
;
    'Suchetan, P. A.' .
;
Department of Studies and Research in Chemistry, U.C.S,
Tumkur University, Tumkur
Karnataka 572 103, India
;
    'Mohan, N. R' .
;
Department of Studies and Research in Chemistry
Tumkur University, Tumkur
Karnataka 572 103, India
;
    'Palakshamurthy, B. S.' .
;
Department of Studies and Research in Physics, U.C.S.
Tumkur University, Tumkur
Karnataka 572 103, India
;
