# Supplementary material for: (E)-3-Chloro-N′-hy­droxy­benzene-1-carboximidamide
Source: Acta Crystallogr Sect E Struct Rep Online. 2012 Nov 24;68(Pt 12):o3402. doi: 10.1107/S1600536812046612 (PMC3588992; doi:10.1107/S1600536812046612)
Supplement: Supplementary file 2 [file e-68-o3402-Isup2.hkl]

# 
# h,k,l, Fc-squared, Fo-squared, sigma(Fo-squared) and status flag 
# 
data_I
_shelx_title ' red in P -1' 
_shelx_refln_list_code          4 
_shelx_F_calc_maximum      125.88 
_exptl_crystal_F_000       352.00 
_reflns_d_resolution_high  0.8410 
 
loop_ 
 _symmetry_equiv_pos_as_xyz 
 'x, y, z' 
 '-x, -y, -z' 
 
_cell_length_a     5.0018 
_cell_length_b    10.9841 
_cell_length_c    14.4075 
_cell_angle_alpha  74.000 
_cell_angle_beta   89.952 
_cell_angle_gamma  89.877 
 
_shelx_F_squared_multiplier     1.000 
 
loop_ 
 _refln_index_h 
 _refln_index_k 
 _refln_index_l 
 _refln_F_squared_calc 
 _refln_F_squared_meas 
 _refln_F_squared_sigma 
 _refln_observed_status 
   1   0   0        0.05        0.00      0.16 o 
   2   0   0      115.71      116.86      3.29 o 
   3   0   0        0.02        0.02      0.32 o 
   4   0   0      305.90      309.50     10.73 o 
   5   0   0        0.03        0.54      2.06 o 
  -5   1   0       22.24       24.69      2.62 o 
  -4   1   0      506.77      542.28     20.94 o 
  -3   1   0        5.30        6.65      0.43 o 
  -2   1   0      302.51      324.73      8.90 o 
  -1   1   0     1862.20     1852.46     49.72 o 
   0   1   0        0.00        3.60      1.03 o 
   1   1   0     1871.89     1832.45     51.68 o 
   2   1   0      300.56      320.87      9.70 o 
   3   1   0        5.96        6.33      0.49 o 
   4   1   0      513.53      523.95     19.45 o 
   5   1   0       22.49       27.01      2.76 o 
  -5   2   0        0.12        0.00      1.71 o 
  -4   2   0        2.65        3.01      7.89 o 
  -3   2   0      605.27      615.51     18.16 o 
  -2   2   0       68.39       67.44      2.06 o 
  -1   2   0      956.67      960.53     24.83 o 
   0   2   0     3938.16     3858.30    123.49 o 
   1   2   0      970.24      939.07     25.37 o 
   2   2   0       70.38       67.63      2.43 o 
   3   2   0      603.20      623.01     21.30 o 
   4   2   0        2.16        2.07      0.55 o 
   5   2   0        0.15        0.05      1.32 o 
  -5   3   0       12.45       12.87      2.97 o 
  -4   3   0     1120.41     1153.89     42.65 o 
  -3   3   0       17.10       12.14      0.79 o 
  -2   3   0      168.12      166.55      4.62 o 
  -1   3   0     1060.32     1060.80     28.64 o 
   0   3   0        0.00        0.00      0.13 o 
   1   3   0     1068.97     1060.49     27.34 o 
   2   3   0      165.57      161.17      5.08 o 
   3   3   0       16.22       12.05      0.83 o 
   4   3   0     1130.41     1180.48     48.16 o 
   5   3   0       13.25       15.73      2.53 o 
  -5   4   0      122.68      130.05     13.83 o 
  -4   4   0      153.06      148.72      6.57 o 
  -3   4   0      537.77      548.32     20.64 o 
  -2   4   0       35.84       29.81      1.01 o 
  -1   4   0      337.09      302.21      8.20 o 
   0   4   0     8766.57     8681.78    277.96 o 
   1   4   0      340.96      300.16      8.23 o 
   2   4   0       35.97       29.49      1.26 o 
   3   4   0      547.06      579.92     21.63 o 
   4   4   0      154.85      154.30      6.67 o 
   5   4   0      127.29      119.80      7.60 o 
  -5   5   0       14.34       16.08      2.35 o 
  -4   5   0       18.33       16.83      3.17 o 
  -3   5   0        3.76        3.21      0.44 o 
  -2   5   0       93.36       97.31      3.30 o 
  -1   5   0        7.79        3.57      0.32 o 
   0   5   0        0.00        0.35      0.27 o 
   1   5   0        7.29        2.90      0.36 o 
   2   5   0       94.63      102.21      3.39 o 
   3   5   0        2.89        0.76      0.49 o 
   4   5   0       17.84       18.88      1.59 o 
   5   5   0       13.63       10.68      1.67 o 
  -5   6   0       43.63       50.75      6.75 o 
  -4   6   0        0.97        1.19      0.62 o 
  -3   6   0      372.62      367.84     15.16 o 
  -2   6   0      179.80      164.63      5.45 o 
  -1   6   0        3.32        2.93      0.30 o 
   0   6   0      271.73      340.50     12.60 o 
   1   6   0        2.37        2.15      0.38 o 
   2   6   0      179.90      176.65      5.73 o 
   3   6   0      373.85      369.42     13.86 o 
   4   6   0        0.78        0.00      0.66 o 
   5   6   0       45.87       47.37      4.04 o 
  -4   7   0        2.29        2.84      1.24 o 
  -3   7   0        0.07        0.00      0.54 o 
  -2   7   0       10.90        9.96      0.65 o 
  -1   7   0     1028.79     1076.20     36.97 o 
   0   7   0        0.07        0.27      0.29 o 
   1   7   0     1039.84     1088.53     39.92 o 
   2   7   0        9.34        8.04      0.66 o 
   3   7   0        0.12        0.80      0.41 o 
   4   7   0        2.37        3.13      0.85 o 
  -4   8   0       15.69       14.14      1.31 o 
  -3   8   0       21.88       28.52      1.96 o 
  -2   8   0       37.32       31.02      1.68 o 
  -1   8   0       18.48       16.14      0.90 o 
   0   8   0       11.44       13.58      0.84 o 
   1   8   0       19.72       14.49      1.48 o 
   2   8   0       37.86       33.24      1.64 o 
   3   8   0       22.97       26.58      1.65 o 
   4   8   0       16.61       15.38      1.55 o 
  -4   9   0       35.56       35.37      3.02 o 
  -3   9   0        1.57        0.79      0.87 o 
  -2   9   0      181.04      200.78      7.69 o 
  -1   9   0       14.77       12.98      0.88 o 
   0   9   0        0.01        0.00      0.37 o 
   1   9   0       13.77       11.92      1.23 o 
   2   9   0      186.64      195.98      8.63 o 
   3   9   0        1.45        1.45      0.65 o 
   4   9   0       37.40       35.89      2.62 o 
  -3  10   0        6.49        9.96      1.39 o 
  -2  10   0       12.82       14.53      1.30 o 
  -1  10   0        4.12        3.79      0.56 o 
   0  10   0      127.93      130.66      5.13 o 
   1  10   0        3.92        3.10      0.61 o 
   2  10   0       13.47       15.12      1.06 o 
   3  10   0        6.47        8.44      1.25 o 
  -2  11   0        1.38        1.85      1.41 o 
  -1  11   0       62.96       61.51      2.69 o 
   0  11   0        0.00        0.00      0.52 o 
   1  11   0       64.73       63.64      2.82 o 
   2  11   0        1.33        3.09      0.69 o 
  -1  12   0        1.49        3.08      1.13 o 
   0  12   0       69.94       74.27      3.23 o 
   1  12   0        1.54        2.72      0.72 o 
  -1 -12   1        5.78        7.32      0.89 o 
   0 -12   1       12.96        9.08      0.93 o 
   1 -12   1        6.58        7.35      1.12 o 
  -2 -11   1        5.52        4.08      0.73 o 
  -1 -11   1       21.47       20.50      1.51 o 
   0 -11   1        0.00        0.00      0.48 o 
   1 -11   1       20.03       19.51      1.31 o 
   2 -11   1        6.02        4.56      1.17 o 
  -3 -10   1      100.45      101.24      5.27 o 
  -2 -10   1       16.01       19.52      1.27 o 
  -1 -10   1       21.01       20.32      1.25 o 
   0 -10   1      162.87      160.42      6.20 o 
   1 -10   1       18.96       20.08      1.19 o 
   2 -10   1       16.50       15.46      1.36 o 
   3 -10   1       98.20      103.98      5.39 o 
  -4  -9   1        4.24        4.62      1.50 o 
  -3  -9   1        2.32        3.83      0.72 o 
  -2  -9   1       54.29       53.77      2.40 o 
  -1  -9   1       20.06       22.08      1.26 o 
   0  -9   1        0.01        0.00      0.38 o 
   1  -9   1       20.10       15.69      0.97 o 
   2  -9   1       53.54       51.79      2.91 o 
   3  -9   1        2.91        3.78      0.84 o 
   4  -9   1        4.34        5.13      1.71 o 
  -4  -8   1        0.02        0.00      0.77 o 
  -3  -8   1        2.57        1.94      0.63 o 
  -2  -8   1      166.42      158.52      6.15 o 
  -1  -8   1       17.22       16.47      0.99 o 
   0  -8   1      187.54      176.47      6.70 o 
   1  -8   1       16.70       16.32      0.97 o 
   2  -8   1      163.43      152.48      5.93 o 
   3  -8   1        2.60        2.47      0.67 o 
   4  -8   1        0.02        0.17      1.58 o 
  -4  -7   1       30.18       35.83      3.38 o 
  -3  -7   1       25.57       23.46      1.48 o 
  -2  -7   1       14.07       13.45      0.87 o 
  -1  -7   1      212.94      208.26      7.82 o 
   0  -7   1        0.00        0.29      0.44 o 
   1  -7   1      210.63      216.34      7.50 o 
   2  -7   1       13.61       13.17      0.85 o 
   3  -7   1       26.50       22.89      1.61 o 
   4  -7   1       29.50       34.01      3.93 o 
  -5  -6   1       16.28       13.92      2.00 o 
  -4  -6   1       33.19       34.90      2.56 o 
  -3  -6   1      875.29      886.51     32.75 o 
  -2  -6   1        4.33        3.13      0.40 o 
  -1  -6   1      884.15      799.37     29.30 o 
   0  -6   1       99.18       84.93      3.19 o 
   1  -6   1      858.44      843.61     28.92 o 
   2  -6   1        3.61        3.23      0.39 o 
   3  -6   1      855.89      872.80     38.62 o 
   4  -6   1       31.02       28.17      1.94 o 
   5  -6   1       16.41       14.17      2.63 o 
  -5  -5   1        4.96        6.86      1.48 o 
  -4  -5   1        3.26        1.94      0.85 o 
  -3  -5   1      480.57      465.86     17.69 o 
  -2  -5   1      101.29       93.88      3.45 o 
  -1  -5   1        1.73        3.87      0.35 o 
   0  -5   1        0.00        0.00      0.21 o 
   1  -5   1        1.68        3.84      0.34 o 
   2  -5   1      102.01      100.23      3.38 o 
   3  -5   1      477.14      452.09     16.67 o 
   4  -5   1        3.22        2.36      2.80 o 
   5  -5   1        5.49        5.42      1.52 o 
  -5  -4   1        1.97        2.38      1.21 o 
  -4  -4   1       54.49       53.97      2.72 o 
  -3  -4   1       19.44       18.96      1.17 o 
  -2  -4   1      677.06      656.59     20.83 o 
  -1  -4   1      487.10      461.96     13.09 o 
   0  -4   1      177.01      162.00      4.51 o 
   1  -4   1      478.77      485.58     13.85 o 
   2  -4   1      669.15      688.82     21.56 o 
   3  -4   1       19.76       16.61      1.13 o 
   4  -4   1       55.70       56.03      3.11 o 
   5  -4   1        2.20        1.57      2.63 o 
  -5  -3   1       35.69       42.91      3.75 o 
  -4  -3   1        0.04        0.23      0.76 o 
  -3  -3   1      116.40      115.91      5.13 o 
  -2  -3   1      345.47      340.56     10.22 o 
  -1  -3   1     1446.94     1447.37     40.42 o 
   0  -3   1        0.00        0.27      0.23 o 
   1  -3   1     1450.29     1413.12     38.03 o 
   2  -3   1      344.80      322.21      9.67 o 
   3  -3   1      115.56      116.43      4.30 o 
   4  -3   1        0.04        0.00      0.71 o 
   5  -3   1       33.69       37.41      4.73 o 
  -5  -2   1       20.55       19.80      2.46 o 
  -4  -2   1        3.19        2.61      1.21 o 
  -3  -2   1      445.23      495.26     17.12 o 
  -2  -2   1       89.64      102.43      3.61 o 
  -1  -2   1     5333.93     5330.71    156.75 o 
   0  -2   1     2596.93     2556.35     72.23 o 
   1  -2   1     5345.86     5107.84    170.80 o 
   2  -2   1       92.59       98.99      3.32 o 
   3  -2   1      444.32      486.62     16.41 o 
   4  -2   1        2.42        1.26      0.71 o 
   5  -2   1       18.22        9.08      3.79 o 
  -5  -1   1      113.45      117.96      7.85 o 
  -4  -1   1       23.67       22.67      1.25 o 
  -3  -1   1      562.43      600.30     20.70 o 
  -2  -1   1     1240.70     1266.30     36.16 o 
  -1  -1   1      191.68      187.02      4.99 o 
   0  -1   1        0.00        0.00      0.07 o 
   1  -1   1      191.72      176.25      4.84 o 
   2  -1   1     1227.85     1296.51     33.64 o 
   3  -1   1      565.63      604.56     17.15 o 
   4  -1   1       23.12       22.58      1.26 o 
   5  -1   1      114.24      109.89      7.14 o 
  -5   0   1        0.65        2.45      1.13 o 
  -4   0   1        0.18        0.22      0.34 o 
  -3   0   1       14.65        9.82      0.46 o 
  -2   0   1     1060.85     1016.89     28.70 o 
  -1   0   1       15.94       13.89      0.47 o 
   1   0   1       18.14       15.13      0.66 o 
   2   0   1     1059.25     1006.31     28.26 o 
   3   0   1       14.70        9.63      0.53 o 
   4   0   1        0.15        0.34      0.59 o 
   5   0   1        0.50        1.06      0.90 o 
  -5   1   1      138.64      128.97     13.09 o 
  -4   1   1      349.65      371.93     11.72 o 
  -3   1   1      448.55      484.05     13.75 o 
  -2   1   1     2169.61     2188.84     61.19 o 
  -1   1   1      224.35      217.25      5.75 o 
   0   1   1        0.00        0.00      0.05 o 
   1   1   1      226.29      206.73      5.89 o 
   2   1   1     2193.20     2215.08     62.57 o 
   3   1   1      450.71      473.29     14.12 o 
   4   1   1      350.21      362.44     12.69 o 
   5   1   1      141.70      148.09      8.98 o 
  -5   2   1        3.01        8.96      4.28 o 
  -4   2   1        5.72        5.04      1.24 o 
  -3   2   1       37.39       30.68      2.07 o 
  -2   2   1       15.38       16.52      0.97 o 
  -1   2   1     2095.32     2096.76     59.26 o 
   0   2   1     2838.62     2915.78     75.06 o 
   1   2   1     2097.55     2166.08     55.72 o 
   2   2   1       15.68       15.78      0.59 o 
   3   2   1       37.25       29.02      1.23 o 
   4   2   1        6.45        5.10      0.65 o 
   5   2   1        2.49        1.75      1.13 o 
  -5   3   1      121.55       39.48     16.85 o 
  -4   3   1       44.09       38.80      2.16 o 
  -3   3   1        7.95        7.17      0.72 o 
  -2   3   1      250.02      252.31      7.34 o 
  -1   3   1     2763.19     2655.87     68.55 o 
   0   3   1        0.00        0.00      0.15 o 
   1   3   1     2778.39     2868.85     73.81 o 
   2   3   1      249.61      238.24      6.79 o 
   3   3   1        7.08        6.57      0.49 o 
   4   3   1       43.56       41.90      2.17 o 
   5   3   1      126.22      125.54      7.72 o 
  -5   4   1        1.01        2.36      1.21 o 
  -4   4   1       58.58       61.26      3.11 o 
  -3   4   1       35.83       33.72      1.70 o 
  -2   4   1      286.73      302.91     10.46 o 
  -1   4   1      332.03      343.06      9.30 o 
   0   4   1        0.30        1.89      0.21 o 
   1   4   1      345.38      355.40      9.25 o 
   2   4   1      293.29      299.25      9.58 o 
   3   4   1       34.41       29.44      1.33 o 
   4   4   1       64.20       63.11      3.47 o 
   5   4   1        1.24        1.33      1.05 o 
  -5   5   1       38.44       37.01      3.60 o 
  -4   5   1      340.51      375.95     20.14 o 
  -3   5   1        0.19        0.10      0.30 o 
  -2   5   1      912.58      914.69     31.11 o 
  -1   5   1      101.74       92.29      2.87 o 
   0   5   1        0.04        0.00      0.28 o 
   1   5   1      103.37       92.97      3.08 o 
   2   5   1      940.80      947.04     29.95 o 
   3   5   1        0.10        0.33      0.39 o 
   4   5   1      346.14      381.71     17.86 o 
   5   5   1       41.46       40.45      3.35 o 
  -5   6   1        2.17        1.59      3.56 o 
  -4   6   1       41.32       39.01      2.76 o 
  -3   6   1       95.38      100.61      4.13 o 
  -2   6   1       22.09       22.39      1.00 o 
  -1   6   1       70.45       62.55      2.15 o 
   0   6   1      422.54      420.75     14.37 o 
   1   6   1       73.22       64.83      2.38 o 
   2   6   1       22.81       20.45      1.15 o 
   3   6   1       96.88       92.89      3.87 o 
   4   6   1       43.41       46.16      2.80 o 
   5   6   1        2.36        2.03      1.08 o 
  -4   7   1       55.55       60.67      3.54 o 
  -3   7   1       48.84       48.79      2.95 o 
  -2   7   1       91.52       93.74      3.53 o 
  -1   7   1      415.89      411.74     15.11 o 
   0   7   1        0.00        0.19      0.30 o 
   1   7   1      419.24      427.08     15.83 o 
   2   7   1       95.68       97.71      3.82 o 
   3   7   1       52.80       51.10      2.23 o 
   4   7   1       56.72       61.08      3.54 o 
  -4   8   1       15.94       15.17      1.43 o 
  -3   8   1        3.24        4.04      0.95 o 
  -2   8   1       19.38       19.72      1.14 o 
  -1   8   1        1.68        1.46      0.38 o 
   0   8   1       96.25      101.17      3.96 o 
   1   8   1        1.22        1.21      0.50 o 
   2   8   1       18.08       18.84      1.80 o 
   3   8   1        3.15        4.14      0.67 o 
   4   8   1       17.59       16.85      1.61 o 
  -4   9   1       57.38       62.51      5.33 o 
  -3   9   1        0.15        0.00      0.60 o 
  -2   9   1      160.30      146.17      6.38 o 
  -1   9   1       52.92       52.33      2.29 o 
   0   9   1        0.02        0.00      0.36 o 
   1   9   1       54.26       53.33      2.31 o 
   2   9   1      164.33      168.96      6.46 o 
   3   9   1        0.08        0.13      0.66 o 
   4   9   1       58.36       61.78      4.40 o 
  -3  10   1        7.45        8.05      1.06 o 
  -2  10   1       68.21       69.75      3.70 o 
  -1  10   1       10.50        8.59      0.76 o 
   0  10   1      155.23      157.97      6.09 o 
   1  10   1       10.59        9.53      0.83 o 
   2  10   1       69.90       62.65      2.85 o 
   3  10   1        7.89        7.58      1.07 o 
  -3  11   1       43.58       45.47      3.14 o 
  -2  11   1       24.92       27.72      2.03 o 
  -1  11   1        1.10        0.69      0.53 o 
   0  11   1        0.02        0.00      0.51 o 
   1  11   1        0.93        0.79      0.79 o 
   2  11   1       24.67       24.67      1.47 o 
   3  11   1       46.33       45.47      2.99 o 
  -2  12   1        7.30        5.96      1.11 o 
  -1  12   1       30.99       29.30      1.90 o 
   0  12   1       16.68       12.65      1.09 o 
   1  12   1       33.34       33.20      1.85 o 
   2  12   1        6.22        6.37      1.00 o 
   0 -12   2       56.27       51.68      3.76 o 
  -2 -11   2        0.00        0.00      0.68 o 
  -1 -11   2       43.96       52.14      2.46 o 
   0 -11   2        0.00        0.18      0.54 o 
   1 -11   2       44.05       48.27      2.47 o 
   2 -11   2        0.00        0.57      0.72 o 
  -3 -10   2       16.93       15.45      1.97 o 
  -2 -10   2        2.31        1.50      0.57 o 
  -1 -10   2       46.25       42.32      2.27 o 
   0 -10   2        0.45        0.00      0.49 o 
   1 -10   2       46.47       44.45      2.08 o 
   2 -10   2        2.75        1.23      0.73 o 
   3 -10   2       16.82       12.16      1.36 o 
  -3  -9   2        8.55        7.75      1.13 o 
  -2  -9   2       17.77       20.47      1.24 o 
  -1  -9   2       26.76       23.85      1.36 o 
   0  -9   2        0.00        0.29      0.44 o 
   1  -9   2       26.48       24.38      1.81 o 
   2  -9   2       16.89       18.62      1.21 o 
   3  -9   2        8.35       11.52      1.99 o 
  -4  -8   2        0.23        0.00      0.84 o 
  -3  -8   2        1.11        0.95      0.59 o 
  -2  -8   2       35.26       33.18      1.63 o 
  -1  -8   2      204.05      225.45      8.55 o 
   0  -8   2      528.84      528.89     19.56 o 
   1  -8   2      210.43      217.84      8.16 o 
   2  -8   2       35.71       34.32      1.81 o 
   3  -8   2        1.37        0.18      0.69 o 
   4  -8   2        0.25        0.62      1.63 o 
  -4  -7   2      167.48      153.48      7.64 o 
  -3  -7   2       21.39       20.32      1.41 o 
  -2  -7   2      327.23      308.23     11.58 o 
  -1  -7   2      135.90      131.14      5.11 o 
   0  -7   2        0.01        0.00      0.35 o 
   1  -7   2      134.60      128.03      4.99 o 
   2  -7   2      326.05      343.08     12.77 o 
   3  -7   2       21.81       20.52      2.30 o 
   4  -7   2      164.84      181.05      8.80 o 
  -5  -6   2        8.42       13.58      2.08 o 
  -4  -6   2       34.92       32.13      2.71 o 
  -3  -6   2        2.18        1.64      0.54 o 
  -2  -6   2       27.53       29.25      1.44 o 
  -1  -6   2      371.73      357.02     13.24 o 
   0  -6   2        0.04        0.44      0.30 o 
   1  -6   2      363.27      367.12     12.73 o 
   2  -6   2       27.26       26.84      1.21 o 
   3  -6   2        2.02        1.81      0.44 o 
   4  -6   2       34.49       34.69      2.25 o 
   5  -6   2        8.69       12.87      1.91 o 
  -5  -5   2        1.06        1.54      1.33 o 
  -4  -5   2      282.98      311.57     13.10 o 
  -3  -5   2      438.07      431.53     17.73 o 
  -2  -5   2      291.57      279.20      9.58 o 
  -1  -5   2     1557.42     1488.59     49.87 o 
   0  -5   2        0.01        0.13      0.43 o 
   1  -5   2     1562.94     1613.29     55.14 o 
   2  -5   2      290.26      310.08     11.33 o 
   3  -5   2      434.75      445.56     17.92 o 
   4  -5   2      274.59      288.62     19.81 o 
   5  -5   2        1.46        2.61      1.09 o 
  -5  -4   2       61.11       71.77      6.23 o 
  -4  -4   2        8.65        8.26      1.38 o 
  -3  -4   2       32.07       31.78      1.92 o 
  -2  -4   2      374.61      392.37     12.37 o 
  -1  -4   2      238.18      267.71      8.45 o 
   0  -4   2     1978.46     1843.42     59.21 o 
   1  -4   2      237.33      260.40      9.13 o 
   2  -4   2      369.83      370.44     12.54 o 
   3  -4   2       32.31       32.39      1.46 o 
   4  -4   2        8.80        8.47      0.86 o 
   5  -4   2       58.07       62.74      6.17 o 
  -5  -3   2       37.11       35.39      3.23 o 
  -4  -3   2      275.80      296.03     13.94 o 
  -3  -3   2      549.34      597.32     20.30 o 
  -2  -3   2     1981.24     2076.84     61.14 o 
  -1  -3   2        7.75        9.66      0.58 o 
   0  -3   2        0.03        0.33      0.24 o 
   1  -3   2        8.01        9.65      0.41 o 
   2  -3   2     1965.21     2023.07     63.15 o 
   3  -3   2      549.69      549.41     18.80 o 
   4  -3   2      277.89      293.83     11.19 o 
   5  -3   2       35.24       36.74      3.33 o 
  -5  -2   2      136.62      158.29     12.42 o 
  -4  -2   2       54.65       55.82      2.98 o 
  -3  -2   2      158.30      145.98      6.02 o 
  -2  -2   2      196.66      209.39      6.91 o 
  -1  -2   2     6349.29     6543.10    185.15 o 
   0  -2   2     2578.40     2667.71     76.21 o 
   1  -2   2     6362.35     6161.26    181.84 o 
   2  -2   2      197.57      206.82      6.20 o 
   3  -2   2      155.96      145.89      5.66 o 
   4  -2   2       51.55       47.68      2.12 o 
   5  -2   2      137.98      148.92     10.16 o 
  -5  -1   2       59.56       56.37      6.81 o 
  -4  -1   2       71.16       66.79      3.48 o 
  -3  -1   2       66.11       61.45      2.53 o 
  -2  -1   2      401.04      435.56     12.80 o 
  -1  -1   2    15846.88    15103.61    475.09 o 
   0  -1   2        0.00        0.40      0.26 o 
   1  -1   2    15817.10    14998.36    479.79 o 
   2  -1   2      409.58      432.47     11.78 o 
   3  -1   2       66.67       60.53      1.89 o 
   4  -1   2       72.31       66.19      3.95 o 
   5  -1   2       58.75       53.22      5.40 o 
  -5   0   2       32.17       34.58      2.82 o 
  -4   0   2        0.20        0.00      0.39 o 
  -3   0   2      168.24      190.03      5.54 o 
  -2   0   2       11.48        8.92      0.36 o 
  -1   0   2     3620.40     3729.55    104.37 o 
   0   0   2      182.73      180.77      7.64 o 
   1   0   2     3621.75     3649.26    114.38 o 
   2   0   2       12.63        9.60      0.85 o 
   3   0   2      170.36      179.62      5.32 o 
   4   0   2        0.28        0.00      0.61 o 
   5   0   2       32.60       34.74      3.00 o 
  -5   1   2      183.85      197.63     13.44 o 
  -4   1   2       93.92       88.59      4.18 o 
  -3   1   2      799.72      853.72     27.50 o 
  -2   1   2      179.41      176.26      5.67 o 
  -1   1   2      379.51      401.80     10.61 o 
   0   1   2        0.03        0.00      0.17 o 
   1   1   2      373.97      403.57     11.08 o 
   2   1   2      174.10      176.90      5.19 o 
   3   1   2      809.87      852.96     25.27 o 
   4   1   2       96.64       89.14      4.19 o 
   5   1   2      183.08      181.66     10.74 o 
  -5   2   2      221.03      215.35     15.49 o 
  -4   2   2        7.26        6.58      1.14 o 
  -3   2   2      696.27      756.45     22.59 o 
  -2   2   2       85.29       73.23      2.57 o 
  -1   2   2        6.24        4.30      0.37 o 
   0   2   2      398.23      369.04      9.51 o 
   1   2   2        5.31        4.32      0.28 o 
   2   2   2       84.06       74.35      2.28 o 
   3   2   2      709.43      777.78     31.39 o 
   4   2   2        7.67        8.96      0.93 o 
   5   2   2      224.64      240.51     11.53 o 
  -5   3   2      204.86      234.12     17.29 o 
  -4   3   2       69.26       70.23      3.06 o 
  -3   3   2      123.36      128.12      6.54 o 
  -2   3   2      262.86      253.65      7.42 o 
  -1   3   2     2923.87     2760.60     74.36 o 
   0   3   2        0.01        0.00      0.11 o 
   1   3   2     2945.23     2835.31     72.80 o 
   2   3   2      264.56      255.53      9.32 o 
   3   3   2      129.87      126.38      4.69 o 
   4   3   2       69.77       69.42      3.72 o 
   5   3   2      207.50      206.49     10.01 o 
  -5   4   2        2.63        4.36      1.79 o 
  -4   4   2        0.67        0.00      0.87 o 
  -3   4   2      243.64      271.61     11.73 o 
  -2   4   2       58.65       66.61      2.57 o 
  -1   4   2     1806.39     1863.16     47.99 o 
   0   4   2      433.60      381.30      9.91 o 
   1   4   2     1838.92     1945.01     50.08 o 
   2   4   2       61.92       69.81      2.29 o 
   3   4   2      252.50      251.86      9.28 o 
   4   4   2        0.28        0.00      0.65 o 
   5   4   2        2.28        1.64      0.93 o 
  -5   5   2        5.63        5.32      4.29 o 
  -4   5   2      125.32      130.26      6.05 o 
  -3   5   2       16.56       18.97      1.30 o 
  -2   5   2        3.37        5.02      4.08 o 
  -1   5   2      118.97      150.89      4.94 o 
   0   5   2        0.05        0.00      0.16 o 
   1   5   2      120.75      147.22      4.75 o 
   2   5   2        2.08        0.22      0.33 o 
   3   5   2       17.02       18.30      0.86 o 
   4   5   2      129.56      128.24      6.31 o 
   5   5   2        5.34        4.10      1.09 o 
  -5   6   2        2.97        3.77      1.66 o 
  -4   6   2       31.65       33.34      3.27 o 
  -3   6   2        3.03        2.57      0.61 o 
  -2   6   2      481.17      471.82     17.87 o 
  -1   6   2      223.86      279.53      9.04 o 
   0   6   2     2618.94     2674.43     90.73 o 
   1   6   2      233.93      266.33      9.15 o 
   2   6   2      488.25      529.70     16.81 o 
   3   6   2        3.49        2.37      0.48 o 
   4   6   2       31.03       33.87      2.29 o 
   5   6   2        2.79        2.84      1.05 o 
  -5   7   2        9.98       13.22      5.43 o 
  -4   7   2        0.49        1.92      2.42 o 
  -3   7   2        0.68        0.00      0.56 o 
  -2   7   2       34.78       31.02      2.09 o 
  -1   7   2       40.30       34.33      1.41 o 
   0   7   2        0.00        0.33      0.31 o 
   1   7   2       38.54       29.07      1.63 o 
   2   7   2       33.89       32.93      1.77 o 
   3   7   2        0.68        0.33      0.40 o 
   4   7   2        0.55        0.49      0.76 o 
   5   7   2       10.28       10.74      1.47 o 
  -4   8   2       12.37       10.26      2.21 o 
  -3   8   2      396.05      387.22     16.11 o 
  -2   8   2        0.17        0.75      0.41 o 
  -1   8   2       41.03       45.25      1.98 o 
   0   8   2       75.95       78.51      3.10 o 
   1   8   2       40.76       44.65      2.58 o 
   2   8   2        0.14        0.73      0.43 o 
   3   8   2      412.47      411.11     15.30 o 
   4   8   2       12.18       11.49      1.29 o 
  -4   9   2       15.31       24.06      3.81 o 
  -3   9   2       24.00       26.07      1.88 o 
  -2   9   2        3.88        4.41      0.77 o 
  -1   9   2       38.49       32.54      1.59 o 
   0   9   2        0.01        0.28      0.40 o 
   1   9   2       40.66       37.28      1.78 o 
   2   9   2        3.69        2.88      0.61 o 
   3   9   2       25.99       23.00      1.91 o 
   4   9   2       16.65       19.39      1.78 o 
  -3  10   2        5.31        7.22      1.39 o 
  -2  10   2       12.01       12.90      1.19 o 
  -1  10   2       64.94       63.64      2.72 o 
   0  10   2      223.11      201.67      7.65 o 
   1  10   2       65.39       61.94      2.62 o 
   2  10   2       11.55       10.99      0.95 o 
   3  10   2        4.88        6.64      1.11 o 
  -3  11   2        8.26        8.21      1.17 o 
  -2  11   2        1.17        0.58      0.73 o 
  -1  11   2      149.16      144.71      5.75 o 
   0  11   2        0.01        0.73      0.56 o 
   1  11   2      149.51      139.20      5.51 o 
   2  11   2        0.83        0.00      0.54 o 
   3  11   2        9.12       10.49      1.40 o 
  -2  12   2       22.88       23.07      1.85 o 
  -1  12   2       17.19       11.88      1.22 o 
   0  12   2      100.80      128.14      5.14 o 
   1  12   2       16.66       13.91      1.14 o 
   2  12   2       22.67       19.51      1.39 o 
  -1 -11   3       32.70       37.56      2.00 o 
   0 -11   3        0.00        0.00      0.56 o 
   1 -11   3       33.34       37.29      2.10 o 
  -2 -10   3       10.72        8.09      0.87 o 
  -1 -10   3      106.18      106.58      4.34 o 
   0 -10   3       63.73       64.48      2.81 o 
   1 -10   3      104.78       97.58      4.96 o 
   2 -10   3       11.37        8.89      1.41 o 
  -3  -9   3       17.48       18.91      1.67 o 
  -2  -9   3       48.97       39.36      1.92 o 
  -1  -9   3      235.17      241.62      9.22 o 
   0  -9   3        0.01        0.00      0.46 o 
   1  -9   3      233.55      219.16     11.20 o 
   2  -9   3       47.87       41.98      2.25 o 
   3  -9   3       17.84       19.53      1.61 o 
  -4  -8   3        0.69        0.00      0.80 o 
  -3  -8   3       90.99       94.80      4.58 o 
  -2  -8   3        4.86        4.16      0.61 o 
  -1  -8   3       93.91       98.19      3.91 o 
   0  -8   3        4.14        3.04      0.53 o 
   1  -8   3       92.62       96.62      3.80 o 
   2  -8   3        4.39        3.55      0.74 o 
   3  -8   3       89.29       91.26      9.25 o 
   4  -8   3        0.81        0.05      0.81 o 
  -4  -7   3       13.89       10.02      1.27 o 
  -3  -7   3       97.45      102.16      6.69 o 
  -2  -7   3     1051.36     1104.29     40.69 o 
  -1  -7   3       82.55       82.17      3.33 o 
   0  -7   3        0.00        0.00      0.33 o 
   1  -7   3       79.61       83.06      3.30 o 
   2  -7   3     1037.33      979.21     36.09 o 
   3  -7   3       93.95       97.55      4.83 o 
   4  -7   3       12.69       12.22      1.42 o 
  -4  -6   3        9.45        7.72      2.26 o 
  -3  -6   3       35.18       37.42      2.11 o 
  -2  -6   3      476.64      480.01     16.32 o 
  -1  -6   3      329.24      343.68     12.84 o 
   0  -6   3        0.67        0.88      0.37 o 
   1  -6   3      322.05      327.39     11.37 o 
   2  -6   3      480.52      489.64     19.50 o 
   3  -6   3       33.89       32.45      1.69 o 
   4  -6   3        9.67        7.50      0.95 o 
  -5  -5   3       11.39       11.25      1.83 o 
  -4  -5   3       28.71       27.28      1.85 o 
  -3  -5   3        0.19        0.29      0.47 o 
  -2  -5   3       17.37       13.23      0.73 o 
  -1  -5   3      122.85      132.20      5.51 o 
   0  -5   3        0.01        0.00      0.34 o 
   1  -5   3      120.85      121.62      4.74 o 
   2  -5   3       18.52       14.53      1.03 o 
   3  -5   3        0.19        1.97      0.63 o 
   4  -5   3       28.12       31.08      3.17 o 
   5  -5   3       11.75       11.99      1.93 o 
  -5  -4   3        7.85        6.26      1.43 o 
  -4  -4   3        2.46        2.57      1.22 o 
  -3  -4   3       17.15       21.07      2.40 o 
  -2  -4   3     1507.92     1480.77     49.86 o 
  -1  -4   3       53.77       62.51      2.66 o 
   0  -4   3       41.33       34.17      1.42 o 
   1  -4   3       53.43       62.21      2.56 o 
   2  -4   3     1502.83     1513.13     50.96 o 
   3  -4   3       17.32       14.13      0.96 o 
   4  -4   3        1.86        1.31      0.96 o 
   5  -4   3        7.61        7.81      1.35 o 
  -5  -3   3       21.74       23.10      3.60 o 
  -4  -3   3       25.20       25.06      2.37 o 
  -3  -3   3       10.12       10.13      0.85 o 
  -2  -3   3     2192.50     2189.92     64.57 o 
  -1  -3   3      194.61      222.01      6.60 o 
   0  -3   3        0.02        0.06      0.22 o 
   1  -3   3      191.68      212.47      5.86 o 
   2  -3   3     2177.44     2173.80     73.41 o 
   3  -3   3        9.05        8.76      0.75 o 
   4  -3   3       24.84       21.28      1.59 o 
   5  -3   3       22.09       26.48      3.21 o 
  -5  -2   3        0.01        1.69      1.72 o 
  -4  -2   3       16.80       13.50      1.59 o 
  -3  -2   3       42.59       37.70      1.80 o 
  -2  -2   3      177.88      214.89      6.63 o 
  -1  -2   3      379.12      323.84      8.58 o 
   0  -2   3     3799.83     3654.01    102.82 o 
   1  -2   3      378.46      357.82      9.65 o 
   2  -2   3      185.97      219.33      7.05 o 
   3  -2   3       41.97       36.93      1.39 o 
   4  -2   3       16.55       15.12      0.92 o 
   5  -2   3        0.06        0.00      0.64 o 
  -5  -1   3        0.24        0.00      1.08 o 
  -4  -1   3      129.59      118.64      5.77 o 
  -3  -1   3        7.07        3.91      0.57 o 
  -2  -1   3     1564.95     1786.63     49.97 o 
  -1  -1   3      460.86      448.97     12.45 o 
   0  -1   3        0.00        0.00      0.34 o 
   1  -1   3      450.81      456.92     13.12 o 
   2  -1   3     1577.90     1660.57     46.88 o 
   3  -1   3        7.56        3.57      0.31 o 
   4  -1   3      131.85      121.57      4.83 o 
   5  -1   3        0.38        0.70      1.09 o 
  -5   0   3      110.56      121.26      7.32 o 
  -4   0   3        0.48        0.00      1.38 o 
  -3   0   3     1198.28     1324.90     48.66 o 
  -2   0   3     1051.81     1170.89     32.85 o 
  -1   0   3      777.89      670.53     25.30 o 
   0   0   3      199.15      207.53      7.46 o 
   1   0   3      786.49      732.24     20.53 o 
   2   0   3     1068.98     1140.74     30.68 o 
   3   0   3     1214.74     1241.27     39.65 o 
   4   0   3        0.45        0.35      0.44 o 
   5   0   3      111.16      122.54      6.73 o 
  -5   1   3       40.97       47.62     11.10 o 
  -4   1   3      114.55      121.76     13.58 o 
  -3   1   3       25.98       32.61      2.16 o 
  -2   1   3      401.51      373.31     11.69 o 
  -1   1   3       83.18       93.50      2.90 o 
   0   1   3        0.03        0.00      0.17 o 
   1   1   3       81.87       93.66      2.61 o 
   2   1   3      394.79      373.31      9.74 o 
   3   1   3       29.27       29.15      2.16 o 
   4   1   3      117.28      113.68      4.35 o 
   5   1   3       41.81       44.09      2.95 o 
  -5   2   3        0.00        0.44      1.65 o 
  -4   2   3       86.57       82.84      4.20 o 
  -3   2   3        2.86        1.82      0.42 o 
  -2   2   3       50.61       43.03      2.20 o 
  -1   2   3      118.31      112.13      3.40 o 
   0   2   3    11457.88    10337.35    369.23 o 
   1   2   3      114.31      107.43      3.15 o 
   2   2   3       50.70       44.51      1.45 o 
   3   2   3        3.07        1.84      0.41 o 
   4   2   3       93.31       84.76      4.25 o 
   5   2   3        0.09        0.88      0.74 o 
  -5   3   3        0.24        2.87      7.77 o 
  -4   3   3       33.77       33.10      2.59 o 
  -3   3   3       87.19       94.09      3.54 o 
  -2   3   3      126.30      143.94      4.26 o 
  -1   3   3     1184.47     1245.12     33.64 o 
   0   3   3        0.03        0.00      0.13 o 
   1   3   3     1187.95     1198.02     33.76 o 
   2   3   3      130.17      136.76      4.79 o 
   3   3   3       90.74       97.69      3.69 o 
   4   3   3       34.30       33.79      2.23 o 
   5   3   3        0.15        0.00      1.17 o 
  -5   4   3       67.27       47.21      8.49 o 
  -4   4   3        0.14        0.72      1.24 o 
  -3   4   3      349.13      360.01     15.26 o 
  -2   4   3      213.24      239.80      9.17 o 
  -1   4   3      255.27      255.39      6.72 o 
   0   4   3      346.57      329.31      8.58 o 
   1   4   3      252.04      266.51      6.95 o 
   2   4   3      214.42      234.08      7.14 o 
   3   4   3      354.68      336.10     12.36 o 
   4   4   3        0.02        0.05      0.72 o 
   5   4   3       71.69       72.51      4.54 o 
  -5   5   3        0.01        0.77      2.18 o 
  -4   5   3      148.41      159.69     17.15 o 
  -3   5   3        8.40        8.64      1.00 o 
  -2   5   3      941.49     1001.89     34.17 o 
  -1   5   3       25.60       15.42      0.69 o 
   0   5   3        0.06        0.58      0.27 o 
   1   5   3       24.61       15.93      0.76 o 
   2   5   3      975.95      993.36     31.28 o 
   3   5   3        8.47        8.37      0.66 o 
   4   5   3      147.74      158.36      7.69 o 
   5   5   3        0.01        1.00      0.94 o 
  -5   6   3        0.65        1.95      3.43 o 
  -4   6   3        0.11        1.49      2.07 o 
  -3   6   3      244.37      258.71     12.10 o 
  -2   6   3      613.17      602.24     22.70 o 
  -1   6   3       25.10       26.84      1.16 o 
   0   6   3      907.14      807.23     27.49 o 
   1   6   3       27.86       27.03      1.16 o 
   2   6   3      633.46      651.74     22.21 o 
   3   6   3      248.89      241.91      9.05 o 
   4   6   3        0.08        0.42      0.62 o 
   5   6   3        0.44        0.93      0.98 o 
  -5   7   3       17.70       15.60      2.89 o 
  -4   7   3        0.14        0.00      1.39 o 
  -3   7   3        2.89        3.14      0.68 o 
  -2   7   3        8.91        7.56      1.11 o 
  -1   7   3       59.83       59.69      2.25 o 
   0   7   3        0.02        0.21      0.31 o 
   1   7   3       59.62       57.21      2.34 o 
   2   7   3        9.08        6.63      0.57 o 
   3   7   3        3.45        3.85      0.54 o 
   4   7   3        0.30        1.33      0.84 o 
   5   7   3       18.29       20.94      1.91 o 
  -4   8   3       14.60       13.18      2.47 o 
  -3   8   3       70.58       81.16      4.16 o 
  -2   8   3        3.88        2.31      0.40 o 
  -1   8   3       49.11       48.73      2.10 o 
   0   8   3       95.27       80.41      3.24 o 
   1   8   3       50.97       51.85      2.21 o 
   2   8   3        4.01        3.51      0.53 o 
   3   8   3       72.12       78.62      4.74 o 
   4   8   3       14.04       14.50      1.96 o 
  -4   9   3        0.29        2.15      2.51 o 
  -3   9   3        2.25        2.21      0.75 o 
  -2   9   3      362.45      394.49     16.44 o 
  -1   9   3      317.00      307.45     11.59 o 
   0   9   3        0.00        0.20      0.40 o 
   1   9   3      321.21      315.48     11.85 o 
   2   9   3      368.16      368.69     13.81 o 
   3   9   3        2.03        1.86      0.80 o 
   4   9   3        0.41        0.68      0.91 o 
  -3  10   3      116.92      126.56      6.76 o 
  -2  10   3       76.93       84.82      4.13 o 
  -1  10   3       13.47       13.62      1.00 o 
   0  10   3        1.68        0.37      0.52 o 
   1  10   3       12.61       11.54      0.94 o 
   2  10   3       82.70       82.96      3.49 o 
   3  10   3      118.11      132.17      6.71 o 
  -3  11   3        4.40        7.43      1.22 o 
  -2  11   3       13.76       10.36      1.22 o 
  -1  11   3        1.95        2.12      0.64 o 
   0  11   3        0.00        0.00      0.52 o 
   1  11   3        1.41        1.24      0.59 o 
   2  11   3       13.24       12.15      1.06 o 
   3  11   3        5.12        4.87      1.13 o 
  -2  12   3       41.49       33.06      2.34 o 
  -1  12   3       35.40       34.10      3.13 o 
   0  12   3      114.24      123.16      4.97 o 
   1  12   3       37.54       35.70      1.96 o 
   2  12   3       44.08       42.94      2.53 o 
  -1 -11   4        0.18        0.30      0.64 o 
   0 -11   4        0.00        0.26      0.64 o 
   1 -11   4        0.19        1.12      0.72 o 
  -2 -10   4        4.64        4.34      0.85 o 
  -1 -10   4        3.84        5.78      0.78 o 
   0 -10   4       87.33       94.53      4.03 o 
   1 -10   4        4.07        3.79      0.76 o 
   2 -10   4        4.40        3.29      0.89 o 
  -3  -9   4        2.27        0.13      0.63 o 
  -2  -9   4       44.94       46.89      3.42 o 
  -1  -9   4       55.63       51.97      3.62 o 
   0  -9   4        0.00        0.00      0.47 o 
   1  -9   4       54.86       52.22      2.26 o 
   2  -9   4       46.28       42.49      3.41 o 
   3  -9   4        2.25        1.34      0.87 o 
  -3  -8   4      187.96      174.91      7.59 o 
  -2  -8   4        0.97        0.74      0.48 o 
  -1  -8   4       80.15       87.43      3.58 o 
   0  -8   4      750.06      758.86     27.78 o 
   1  -8   4       75.96       72.12      2.99 o 
   2  -8   4        1.03        2.17      0.53 o 
   3  -8   4      185.47      180.64      8.49 o 
  -4  -7   4       74.98       77.02      4.35 o 
  -3  -7   4       50.98       49.19      2.67 o 
  -2  -7   4       62.54       64.85      2.80 o 
  -1  -7   4        0.05        0.02      0.38 o 
   0  -7   4        0.00        0.03      0.37 o 
   1  -7   4        0.08        0.36      0.39 o 
   2  -7   4       62.65       63.16      2.84 o 
   3  -7   4       51.11       56.30      3.08 o 
   4  -7   4       76.26       83.05      4.73 o 
  -4  -6   4       17.92       15.00      1.36 o 
  -3  -6   4      144.07      162.52      7.15 o 
  -2  -6   4       17.37       16.19      1.06 o 
  -1  -6   4        5.84        6.31      0.62 o 
   0  -6   4      401.29      439.96     17.59 o 
   1  -6   4        6.45        6.99      0.63 o 
   2  -6   4       16.80       14.88      1.10 o 
   3  -6   4      143.04      172.53      7.19 o 
   4  -6   4       16.22       16.95      1.50 o 
  -5  -5   4        1.61        3.20      1.28 o 
  -4  -5   4      113.71      108.47      8.13 o 
  -3  -5   4       50.12       48.17      2.51 o 
  -2  -5   4        2.61        2.42      0.40 o 
  -1  -5   4      764.47      725.60     29.57 o 
   0  -5   4        0.00        0.00      0.29 o 
   1  -5   4      761.98      712.66     26.18 o 
   2  -5   4        2.60        2.31      0.41 o 
   3  -5   4       49.72       45.14      2.17 o 
   4  -5   4      112.33      116.87      6.27 o 
   5  -5   4        1.55        0.13      1.02 o 
  -5  -4   4       25.55       25.42      4.78 o 
  -4  -4   4       44.17       44.09      2.44 o 
  -3  -4   4      849.96      863.77     35.21 o 
  -2  -4   4      459.55      449.87     16.57 o 
  -1  -4   4      588.50      595.11     20.24 o 
   0  -4   4     1199.34     1247.58     45.71 o 
   1  -4   4      579.29      577.75     18.63 o 
   2  -4   4      463.89      466.27     15.78 o 
   3  -4   4      841.50      823.16     27.94 o 
   4  -4   4       45.97       44.49      2.36 o 
   5  -4   4       26.14       29.42      2.76 o 
  -5  -3   4        0.00        0.00      0.81 o 
  -4  -3   4       60.10       66.39      6.35 o 
  -3  -3   4       11.01       10.78      0.93 o 
  -2  -3   4       29.32       32.83      1.29 o 
  -1  -3   4      102.06       98.46      3.75 o 
   0  -3   4        0.02        0.01      0.20 o 
   1  -3   4      101.36      100.48      3.52 o 
   2  -3   4       28.39       31.65      1.42 o 
   3  -3   4       11.34       10.35      1.15 o 
   4  -3   4       60.36       66.61      3.65 o 
   5  -3   4        0.00        4.86      4.78 o 
  -5  -2   4        0.83        1.55      0.94 o 
  -4  -2   4        0.40        0.00      0.67 o 
  -3  -2   4      355.76      365.55     15.53 o 
  -2  -2   4     1552.06     1586.84     49.64 o 
  -1  -2   4       22.46       26.59      1.26 o 
   0  -2   4      283.09      273.08      7.93 o 
   1  -2   4       23.39       25.76      1.00 o 
   2  -2   4     1540.90     1558.18     49.27 o 
   3  -2   4      356.53      365.14     13.47 o 
   4  -2   4        0.46        0.71      1.46 o 
   5  -2   4        0.98        1.88      0.77 o 
  -5  -1   4       99.45       98.99      6.27 o 
  -4  -1   4        3.91        1.99      1.41 o 
  -3  -1   4        6.75        6.02      0.82 o 
  -2  -1   4     1654.57     1689.22     47.46 o 
  -1  -1   4     2434.36     2395.95     70.55 o 
   0  -1   4        0.02        0.09      0.37 o 
   1  -1   4     2449.36     2418.78     65.69 o 
   2  -1   4     1658.88     1753.01     53.23 o 
   3  -1   4        6.83        5.76      0.39 o 
   4  -1   4        3.94        3.16      0.48 o 
   5  -1   4       99.04       97.21      5.21 o 
  -5   0   4       28.46       26.66      2.47 o 
  -4   0   4        5.50        5.49      0.94 o 
  -3   0   4      175.92      162.87      6.51 o 
  -2   0   4      132.93      144.65      5.02 o 
  -1   0   4      107.49      103.38      3.35 o 
   0   0   4       10.21       11.07      0.79 o 
   1   0   4      101.52      106.69      2.91 o 
   2   0   4      138.75      147.57      5.14 o 
   3   0   4      177.39      157.20      4.92 o 
   4   0   4        5.82        7.00      0.93 o 
   5   0   4       27.50       28.89      2.96 o 
  -5   1   4        0.14        0.00      1.98 o 
  -4   1   4       60.68       67.27      3.60 o 
  -3   1   4       44.02       40.27      3.40 o 
  -2   1   4      782.25      912.90     31.45 o 
  -1   1   4      162.71      163.56      4.60 o 
   0   1   4        0.01        0.00      0.18 o 
   1   1   4      166.34      162.84      4.30 o 
   2   1   4      799.25      872.78     23.87 o 
   3   1   4       42.36       40.49      1.54 o 
   4   1   4       59.36       60.72      2.54 o 
   5   1   4        0.08        0.00      0.69 o 
  -5   2   4       12.28        6.52      2.22 o 
  -4   2   4        2.73        3.02      0.60 o 
  -3   2   4       74.00       83.47      3.65 o 
  -2   2   4     1096.22     1069.48     37.02 o 
  -1   2   4        4.24        2.81      0.47 o 
   0   2   4      951.64      938.22     25.34 o 
   1   2   4        3.47        2.40      0.24 o 
   2   2   4     1116.89     1083.65     34.59 o 
   3   2   4       77.49       82.30      3.15 o 
   4   2   4        3.15        2.51      0.59 o 
   5   2   4       11.47       12.64      1.47 o 
  -5   3   4       23.29       19.67      3.45 o 
  -4   3   4      250.59      253.95     11.61 o 
  -3   3   4       67.05       68.23      3.62 o 
  -2   3   4     1913.07     2064.76     58.15 o 
  -1   3   4      479.56      455.06     11.90 o 
   0   3   4        0.08        0.00      0.16 o 
   1   3   4      487.82      439.93     11.43 o 
   2   3   4     1958.99     1916.36     64.44 o 
   3   3   4       70.98       74.14      4.36 o 
   4   3   4      256.56      261.65     14.34 o 
   5   3   4       24.01       26.23      2.21 o 
  -5   4   4       74.03       68.46      6.36 o 
  -4   4   4       18.17       21.30      2.74 o 
  -3   4   4       27.94       22.00      1.47 o 
  -2   4   4       43.55       61.13      2.20 o 
  -1   4   4        4.26        8.46      0.88 o 
   0   4   4       25.95       24.23      0.77 o 
   1   4   4        5.57        8.70      0.60 o 
   2   4   4       43.76       65.49      2.48 o 
   3   4   4       28.84       21.91      1.30 o 
   4   4   4       17.95       19.41      1.25 o 
   5   4   4       75.63       87.02      7.65 o 
  -5   5   4       15.38        9.79      2.13 o 
  -4   5   4       37.83       44.27      3.49 o 
  -3   5   4       55.66       56.36      3.09 o 
  -2   5   4       50.90       57.67      2.31 o 
  -1   5   4     1321.93     1351.18     40.50 o 
   0   5   4        0.01        0.00      0.22 o 
   1   5   4     1353.71     1437.97     45.88 o 
   2   5   4       52.64       57.47      2.02 o 
   3   5   4       56.13       53.44      2.89 o 
   4   5   4       38.47       44.01      2.64 o 
   5   5   4       15.21       14.63      1.80 o 
  -5   6   4        0.36        1.05      2.91 o 
  -4   6   4        2.10        1.68      1.60 o 
  -3   6   4        4.41        1.82      0.74 o 
  -2   6   4        0.10        0.09      0.31 o 
  -1   6   4       29.28       31.03      1.30 o 
   0   6   4     1001.43      934.33     31.53 o 
   1   6   4       29.62       30.15      1.26 o 
   2   6   4        0.21        0.13      0.33 o 
   3   6   4        4.63        3.27      0.69 o 
   4   6   4        1.94        0.96      0.75 o 
   5   6   4        0.30        0.00      1.08 o 
  -4   7   4      144.22      166.72     17.29 o 
  -3   7   4        5.75        3.43      1.31 o 
  -2   7   4      541.42      543.28     20.27 o 
  -1   7   4       25.33       25.76      1.29 o 
   0   7   4        0.00        1.60      1.16 o 
   1   7   4       27.01       28.26      2.01 o 
   2   7   4      542.41      542.56     18.61 o 
   3   7   4        6.25        4.61      0.71 o 
   4   7   4      149.84      146.72      7.28 o 
   5   7   4       16.34       20.88      2.21 o 
  -4   8   4       27.05       32.73      3.52 o 
  -3   8   4       79.59       88.71      6.29 o 
  -2   8   4      170.98      174.96      6.85 o 
  -1   8   4        4.80        3.50      0.47 o 
   0   8   4       72.67       62.49      2.67 o 
   1   8   4        5.09        4.20      0.57 o 
   2   8   4      180.83      192.56      7.37 o 
   3   8   4       84.36       93.26      5.31 o 
   4   8   4       26.64       28.99      2.43 o 
  -4   9   4        6.08        6.29      1.77 o 
  -3   9   4        0.14        0.96      0.80 o 
  -2   9   4      121.87      121.37      5.64 o 
  -1   9   4      119.44      123.08      4.91 o 
   0   9   4        0.00        0.47      0.43 o 
   1   9   4      116.03      122.12      4.83 o 
   2   9   4      125.17      118.41      5.57 o 
   3   9   4        0.04        0.57      0.63 o 
   4   9   4        6.73        4.04      1.04 o 
  -3  10   4        2.39        0.59      0.75 o 
  -2  10   4       37.91       34.65      2.27 o 
  -1  10   4        9.74        9.60      0.88 o 
   0  10   4      249.74      255.09      9.70 o 
   1  10   4       10.09       10.45      0.94 o 
   2  10   4       37.81       33.83      2.28 o 
   3  10   4        2.25        0.00      0.74 o 
  -3  11   4       14.38        9.71      1.34 o 
  -2  11   4      254.77      238.15     10.41 o 
  -1  11   4       16.66       17.62      1.25 o 
   0  11   4        0.00        0.02      0.53 o 
   1  11   4       17.96       19.04      1.31 o 
   2  11   4      254.92      232.32      8.98 o 
   3  11   4       14.10       14.41      1.60 o 
  -2  12   4       74.21       98.84      5.26 o 
  -1  12   4        3.93        3.85      0.92 o 
   0  12   4       14.06       12.45      1.14 o 
   1  12   4        3.93        2.58      0.74 o 
   2  12   4       78.27       78.75      4.12 o 
   0  13   4        0.01        0.55      0.70 o 
  -2 -10   5       43.56       46.25      2.61 o 
  -1 -10   5        1.84        3.64      0.76 o 
   0 -10   5      437.44      444.39     16.50 o 
   1 -10   5        2.00        3.01      0.78 o 
   2 -10   5       44.46       42.40      2.64 o 
  -3  -9   5       51.52       53.44      3.52 o 
  -2  -9   5       78.62       83.52      3.61 o 
  -1  -9   5       29.13       29.25      1.61 o 
   0  -9   5        0.00        0.47      0.51 o 
   1  -9   5       29.00       25.04      1.60 o 
   2  -9   5       78.69       83.06      3.79 o 
   3  -9   5       52.15       59.53      5.12 o 
  -3  -8   5       11.85        9.75      1.27 o 
  -2  -8   5      135.63      137.03      6.56 o 
  -1  -8   5      178.52      189.83      7.33 o 
   0  -8   5      161.28      179.74      6.94 o 
   1  -8   5      179.75      185.58      7.13 o 
   2  -8   5      133.05      142.11      6.02 o 
   3  -8   5       11.00        8.68      1.07 o 
  -4  -7   5      147.59      148.92      7.63 o 
  -3  -7   5        4.65        1.78      0.84 o 
  -2  -7   5      126.68      125.83      5.06 o 
  -1  -7   5      234.32      227.99      8.68 o 
   0  -7   5        0.00        0.78      0.44 o 
   1  -7   5      238.11      237.23      8.90 o 
   2  -7   5      123.42      134.44      5.68 o 
   3  -7   5        4.53        2.67      0.71 o 
   4  -7   5      146.34      147.17      7.88 o 
  -4  -6   5       10.72        7.90      1.01 o 
  -3  -6   5       37.75       36.28      2.94 o 
  -2  -6   5        0.15        0.00      0.79 o 
  -1  -6   5      368.78      393.52     16.10 o 
   0  -6   5      303.08      289.05     10.87 o 
   1  -6   5      372.62      400.85     14.82 o 
   2  -6   5        0.20        0.45      0.46 o 
   3  -6   5       36.13       34.86      1.86 o 
   4  -6   5       10.10        5.97      0.96 o 
  -4  -5   5        4.77        9.61      1.08 o 
  -3  -5   5      217.88      240.73     10.30 o 
  -2  -5   5        5.76        6.36      1.59 o 
  -1  -5   5      153.25      149.36      5.80 o 
   0  -5   5        0.02        0.00      0.30 o 
   1  -5   5      154.13      129.22      4.94 o 
   2  -5   5        5.35        7.54      1.19 o 
   3  -5   5      215.14      210.68      8.61 o 
   4  -5   5        4.55        6.83      0.93 o 
  -5  -4   5       67.47       76.66      6.90 o 
  -4  -4   5       73.44       70.23      4.26 o 
  -3  -4   5      438.96      418.38     15.66 o 
  -2  -4   5       10.58       10.58      0.93 o 
  -1  -4   5       10.07       17.72      1.19 o 
   0  -4   5      327.45      371.48     13.81 o 
   1  -4   5       11.00       16.72      1.16 o 
   2  -4   5       11.30       11.38      0.79 o 
   3  -4   5      433.25      441.46     20.19 o 
   4  -4   5       72.46       70.75      4.08 o 
   5  -4   5       70.71       80.42      5.78 o 
  -5  -3   5        0.33        0.61      2.28 o 
  -4  -3   5       30.85       36.91      3.08 o 
  -3  -3   5      167.23      176.55      7.89 o 
  -2  -3   5       32.28       24.55      1.42 o 
  -1  -3   5     2490.06     2710.96     96.99 o 
   0  -3   5        0.01        0.00      0.30 o 
   1  -3   5     2511.15     2598.16     90.04 o 
   2  -3   5       31.34       27.66      1.88 o 
   3  -3   5      166.31      167.76      6.39 o 
   4  -3   5       30.35       33.40      2.37 o 
   5  -3   5        0.66        0.44      0.77 o 
  -5  -2   5        3.42        1.44      1.01 o 
  -4  -2   5        6.70        5.29      1.07 o 
  -3  -2   5       79.91       79.72      3.09 o 
  -2  -2   5       69.41       52.51      1.98 o 
  -1  -2   5     1348.42     1546.49     48.27 o 
   0  -2   5      235.51      208.73      6.80 o 
   1  -2   5     1366.47     1550.46     50.24 o 
   2  -2   5       68.10       52.82      2.90 o 
   3  -2   5       78.65       73.29      3.00 o 
   4  -2   5        6.62        5.31      0.68 o 
   5  -2   5        3.20        2.25      0.82 o 
  -5  -1   5        7.13        5.36      1.23 o 
  -4  -1   5      254.31      273.50     14.52 o 
  -3  -1   5        8.01        8.81      0.57 o 
  -2  -1   5      836.65      889.99     27.97 o 
  -1  -1   5      479.95      517.48     16.36 o 
   0  -1   5        0.01        0.00      0.41 o 
   1  -1   5      493.97      548.50     16.76 o 
   2  -1   5      851.44      913.37     29.09 o 
   3  -1   5        7.77        7.93      0.59 o 
   4  -1   5      251.88      267.47     12.05 o 
   5  -1   5        7.06        4.95      1.11 o 
  -5   0   5       19.67       27.90      2.53 o 
  -4   0   5      155.14      154.35     11.62 o 
  -3   0   5      597.51      576.69     21.92 o 
  -2   0   5       34.91       45.38      3.07 o 
  -1   0   5        5.75        8.52      0.55 o 
   0   0   5        5.27        4.00      0.44 o 
   1   0   5        5.56        7.50      0.48 o 
   2   0   5       35.71       48.53      1.83 o 
   3   0   5      602.48      606.29     22.71 o 
   4   0   5      154.86      153.64      7.22 o 
   5   0   5       22.94       26.78      4.37 o 
  -5   1   5      106.41       98.38     10.21 o 
  -4   1   5        0.15        0.54      2.36 o 
  -3   1   5       30.82       34.81      1.90 o 
  -2   1   5       37.79       34.36      1.61 o 
  -1   1   5     1567.81     1624.16     44.51 o 
   0   1   5        0.02        0.75      0.45 o 
   1   1   5     1565.09     1622.76     43.88 o 
   2   1   5       37.44       33.11      1.41 o 
   3   1   5       29.72       33.60      1.77 o 
   4   1   5        0.14        0.00      0.65 o 
   5   1   5      108.60      104.32      7.52 o 
  -5   2   5       28.72       21.55      3.60 o 
  -4   2   5        9.99       10.89      1.13 o 
  -3   2   5       48.55       51.39      2.48 o 
  -2   2   5      719.05      727.32     21.90 o 
  -1   2   5        1.64        0.57      0.38 o 
   0   2   5     4323.97     4156.82    110.72 o 
   1   2   5        1.48        0.63      0.37 o 
   2   2   5      724.86      757.34     21.74 o 
   3   2   5       46.03       52.24      2.29 o 
   4   2   5       10.63        8.59      0.78 o 
   5   2   5       27.55       32.32      2.47 o 
  -5   3   5        1.78        0.02      3.51 o 
  -4   3   5      214.64      212.59      9.89 o 
  -3   3   5        1.56        1.42      0.46 o 
  -2   3   5      165.33      157.20      5.42 o 
  -1   3   5      768.80      890.24     24.02 o 
   0   3   5        0.09        0.73      0.28 o 
   1   3   5      766.36      864.60     24.64 o 
   2   3   5      164.51      155.14      4.75 o 
   3   3   5        1.22        1.48      0.88 o 
   4   3   5      221.18      221.86      9.11 o 
   5   3   5        1.45        1.69      0.93 o 
  -5   4   5        0.40        0.00      3.67 o 
  -4   4   5       28.52       29.10      2.71 o 
  -3   4   5      323.65      346.15     13.62 o 
  -2   4   5       72.77       80.93      3.39 o 
  -1   4   5     1921.65     2200.47     65.71 o 
   0   4   5       11.10        5.88      0.35 o 
   1   4   5     1958.26     2188.10     69.92 o 
   2   4   5       71.58       78.84      2.93 o 
   3   4   5      327.67      341.07     14.31 o 
   4   4   5       31.04       30.12      1.68 o 
   5   4   5        0.25        0.71      0.99 o 
  -5   5   5      115.03       96.44     12.36 o 
  -4   5   5        4.48        2.08      1.53 o 
  -3   5   5       93.60       87.68      4.47 o 
  -2   5   5        9.60       10.92      0.88 o 
  -1   5   5     1587.07     1616.96     57.49 o 
   0   5   5        0.01        0.00      0.25 o 
   1   5   5     1578.20     1651.86     52.61 o 
   2   5   5        8.93       11.47      0.68 o 
   3   5   5       97.04       97.47      4.32 o 
   4   5   5        3.82        1.21      0.77 o 
   5   5   5      122.50      121.41     10.15 o 
  -5   6   5      166.72      185.68     12.48 o 
  -4   6   5        8.11       10.84      2.17 o 
  -3   6   5      106.13      106.30      9.20 o 
  -2   6   5        1.44        0.60      0.30 o 
  -1   6   5       48.73       51.70      2.72 o 
   0   6   5      289.49      279.69     17.50 o 
   1   6   5       51.94       53.99      2.10 o 
   2   6   5        1.77        0.65      0.34 o 
   3   6   5      114.95      101.25      4.50 o 
   4   6   5        7.91        6.50      1.05 o 
   5   6   5      176.29      166.36     11.61 o 
  -4   7   5        7.85        9.32      1.93 o 
  -3   7   5      154.87      156.61      7.44 o 
  -2   7   5        7.96        7.72      1.31 o 
  -1   7   5       66.24       53.54      2.12 o 
   0   7   5        0.01        0.00      0.35 o 
   1   7   5       65.77       50.78      2.18 o 
   2   7   5        8.04        7.32      0.64 o 
   3   7   5      155.86      153.76      6.54 o 
   4   7   5        8.38       14.32      1.54 o 
  -4   8   5        0.42        0.00      3.14 o 
  -3   8   5      105.68      100.90      5.72 o 
  -2   8   5       23.32       19.19      1.21 o 
  -1   8   5      411.72      424.48     14.60 o 
   0   8   5      472.22      490.25     18.18 o 
   1   8   5      414.81      434.00     15.98 o 
   2   8   5       23.45       19.24      1.32 o 
   3   8   5      107.56       99.04      5.27 o 
   4   8   5        0.57        0.27      0.79 o 
  -4   9   5       46.33       41.35      4.43 o 
  -3   9   5       21.42       23.39      3.21 o 
  -2   9   5       56.32       50.39      3.41 o 
  -1   9   5      549.30      549.20     20.37 o 
   0   9   5        0.00        0.00      0.44 o 
   1   9   5      550.28      573.97     21.28 o 
   2   9   5       54.41       52.57      2.74 o 
   3   9   5       20.93       16.29      1.32 o 
   4   9   5       48.31       47.55      3.12 o 
  -3  10   5       19.12       20.26      1.95 o 
  -2  10   5       25.62       26.69      1.97 o 
  -1  10   5      243.27      235.00     13.70 o 
   0  10   5       81.08       83.16      3.45 o 
   1  10   5      251.65      256.34      9.69 o 
   2  10   5       25.42       28.79      1.66 o 
   3  10   5       21.78       24.76      2.28 o 
  -3  11   5       27.98       30.94      2.77 o 
  -2  11   5      159.93      149.91      6.98 o 
  -1  11   5       31.72       31.35      2.97 o 
   0  11   5        0.02        0.44      0.59 o 
   1  11   5       31.56       27.45      1.60 o 
   2  11   5      162.84      164.50      6.45 o 
   3  11   5       27.57       29.44      2.47 o 
  -2  12   5       69.48       80.63      4.39 o 
  -1  12   5       69.86       61.61      3.31 o 
   0  12   5      292.95      294.44     11.27 o 
   1  12   5       72.33       62.11      3.80 o 
   2  12   5       68.91       66.41      3.46 o 
   0  13   5        0.02        0.00      0.78 o 
  -1 -10   6        1.65        0.98      0.75 o 
   0 -10   6       30.66       29.26      2.57 o 
   1 -10   6        1.56        1.60      0.70 o 
  -2  -9   6       57.39       55.06      4.16 o 
  -1  -9   6      129.40      143.46      5.65 o 
   0  -9   6        0.01        0.36      0.59 o 
   1  -9   6      129.65      131.37      5.59 o 
   2  -9   6       56.17       58.16      3.67 o 
  -3  -8   6       13.82       16.60      1.79 o 
  -2  -8   6       16.21       13.98      1.84 o 
  -1  -8   6       23.36       20.32      1.30 o 
   0  -8   6       38.38       41.25      2.03 o 
   1  -8   6       21.91       21.11      1.39 o 
   2  -8   6       17.05       15.49      1.18 o 
   3  -8   6       14.52       16.07      1.57 o 
  -3  -7   6       52.67       50.46      2.82 o 
  -2  -7   6       11.42       11.06      0.94 o 
  -1  -7   6       10.27        8.39      0.80 o 
   0  -7   6        0.01        0.00      0.53 o 
   1  -7   6        9.81        9.90      0.92 o 
   2  -7   6       12.09       13.61      1.07 o 
   3  -7   6       53.31       52.93      2.96 o 
  -4  -6   6        1.81        1.12      1.16 o 
  -3  -6   6       90.71       97.26      4.59 o 
  -2  -6   6      134.25      132.05      5.22 o 
  -1  -6   6        5.93        6.21      1.12 o 
   0  -6   6      405.93      401.29     17.68 o 
   1  -6   6        6.54        6.43      0.77 o 
   2  -6   6      135.54      139.23      6.57 o 
   3  -6   6       89.91       97.10      4.82 o 
   4  -6   6        1.96        0.44      0.80 o 
  -4  -5   6       72.44       64.44      4.60 o 
  -3  -5   6       23.80       24.47      1.64 o 
  -2  -5   6      348.43      369.90     14.72 o 
  -1  -5   6       59.13       52.56      2.34 o 
   0  -5   6        0.00        0.00      0.36 o 
   1  -5   6       56.27       47.12      3.91 o 
   2  -5   6      339.88      370.95     17.00 o 
   3  -5   6       24.01       21.21      1.33 o 
   4  -5   6       71.25       73.30      7.24 o 
  -4  -4   6       10.21        5.98      1.14 o 
  -3  -4   6       76.18       81.39      3.46 o 
  -2  -4   6       63.64       63.38      2.91 o 
  -1  -4   6      451.10      430.44     15.89 o 
   0  -4   6       27.52       33.67      2.61 o 
   1  -4   6      449.25      445.21     15.45 o 
   2  -4   6       64.68       64.06      2.65 o 
   3  -4   6       76.97       87.98      3.86 o 
   4  -4   6        9.94        6.35      0.86 o 
  -5  -3   6        1.25        0.62      1.02 o 
  -4  -3   6       19.03       26.06      3.26 o 
  -3  -3   6      341.68      343.50     13.04 o 
  -2  -3   6       62.06       67.20      2.73 o 
  -1  -3   6       44.97       44.69      3.33 o 
   0  -3   6        0.00        0.00      0.60 o 
   1  -3   6       44.55       44.52      1.83 o 
   2  -3   6       63.87       68.74      2.96 o 
   3  -3   6      344.45      320.31     13.00 o 
   4  -3   6       18.67       22.66      2.47 o 
   5  -3   6        1.01        0.00      0.77 o 
  -5  -2   6        0.03        0.76      0.92 o 
  -4  -2   6      146.43      146.94      8.45 o 
  -3  -2   6       40.68       42.36      2.06 o 
  -2  -2   6      367.76      409.10     12.95 o 
  -1  -2   6       14.07       17.53      1.80 o 
   0  -2   6     2236.10     2317.16     74.29 o 
   1  -2   6       15.32       16.94      1.18 o 
   2  -2   6      372.02      406.24     18.50 o 
   3  -2   6       39.53       40.65      3.04 o 
   4  -2   6      144.19      120.91      5.65 o 
   5  -2   6        0.07        0.00      0.77 o 
  -5  -1   6        1.58        3.90      2.20 o 
  -4  -1   6      115.10      114.16      7.05 o 
  -3  -1   6        0.08        1.03      0.44 o 
  -2  -1   6      369.05      385.04     12.42 o 
  -1  -1   6        3.94        1.63      0.56 o 
   0  -1   6        0.00        1.53      1.09 o 
   1  -1   6        3.25        1.80      0.42 o 
   2  -1   6      359.49      372.91     14.02 o 
   3  -1   6        0.07        0.00      0.35 o 
   4  -1   6      122.67      116.50      5.41 o 
   5  -1   6        1.87        1.61      0.71 o 
  -5   0   6        0.32        0.00      0.93 o 
  -4   0   6        0.20        0.00      0.61 o 
  -3   0   6      193.51      196.94      8.03 o 
  -2   0   6      239.28      237.85      8.00 o 
  -1   0   6      283.10      282.53      8.88 o 
   0   0   6      553.37      645.85     17.00 o 
   1   0   6      280.22      266.65      8.04 o 
   2   0   6      239.43      241.31      9.13 o 
   3   0   6      190.44      195.72      9.05 o 
   4   0   6        0.20        0.82      0.42 o 
   5   0   6        0.14        0.00      0.57 o 
  -5   1   6        4.43        2.60      4.79 o 
  -4   1   6       51.34       53.59      3.19 o 
  -3   1   6      132.24      129.26      7.63 o 
  -2   1   6      169.89      188.13      6.35 o 
  -1   1   6      305.74      290.54     10.09 o 
   0   1   6        0.01        0.00      0.31 o 
   1   1   6      317.28      302.09      9.99 o 
   2   1   6      175.25      186.79      6.60 o 
   3   1   6      136.38      130.40      5.13 o 
   4   1   6       53.98       65.09      4.03 o 
   5   1   6        4.14        1.93      1.41 o 
  -5   2   6       14.45        7.30      2.68 o 
  -4   2   6      138.46      138.12     10.18 o 
  -3   2   6      535.34      570.02     21.75 o 
  -2   2   6       44.64       36.91      1.66 o 
  -1   2   6      602.41      650.87     19.45 o 
   0   2   6     2359.81     2402.25     65.02 o 
   1   2   6      608.84      598.58     18.23 o 
   2   2   6       42.97       34.89      1.33 o 
   3   2   6      539.29      578.08     21.19 o 
   4   2   6      142.87      135.34      7.56 o 
   5   2   6       16.02       16.40      1.73 o 
  -5   3   6       10.22        8.22      2.95 o 
  -4   3   6      174.49      199.27     14.39 o 
  -3   3   6       41.80       39.49      2.17 o 
  -2   3   6      268.53      263.45      8.87 o 
  -1   3   6       50.34       57.79      2.24 o 
   0   3   6        0.01        0.06      0.27 o 
   1   3   6       51.95       57.38      2.18 o 
   2   3   6      268.84      256.00      8.32 o 
   3   3   6       41.27       35.41      1.72 o 
   4   3   6      184.35      189.96      8.86 o 
   5   3   6       10.74        9.73      1.51 o 
  -5   4   6       10.12        6.99      2.95 o 
  -4   4   6       30.73       39.28      3.40 o 
  -3   4   6       59.17       63.02      3.06 o 
  -2   4   6      424.25      433.05     14.01 o 
  -1   4   6       59.33       74.49      2.72 o 
   0   4   6      371.09      356.57     11.58 o 
   1   4   6       60.67       76.26      2.93 o 
   2   4   6      441.72      428.26     14.77 o 
   3   4   6       60.75       64.92      2.81 o 
   4   4   6       32.12       36.50      1.95 o 
   5   4   6       10.90        7.97      1.36 o 
  -5   5   6       70.38       57.09      9.94 o 
  -4   5   6      112.52      106.88      6.97 o 
  -3   5   6        8.79        7.11      0.72 o 
  -2   5   6        0.04        0.40      0.67 o 
  -1   5   6      442.36      409.54     13.23 o 
   0   5   6        0.00        0.00      0.40 o 
   1   5   6      459.12      409.38     14.03 o 
   2   5   6        0.21        0.77      0.30 o 
   3   5   6        7.54        6.75      0.74 o 
   4   5   6      117.06      115.96      5.11 o 
   5   5   6       71.76       82.29      5.14 o 
  -5   6   6       24.76       19.44      7.13 o 
  -4   6   6        3.85        4.80      1.59 o 
  -3   6   6      163.87      157.78     11.33 o 
  -2   6   6        4.41        3.48      0.61 o 
  -1   6   6      890.92      946.81     32.11 o 
   0   6   6      152.31      174.31      6.74 o 
   1   6   6      895.07      952.65     34.62 o 
   2   6   6        4.34        5.66      0.69 o 
   3   6   6      161.60      170.30      7.18 o 
   4   6   6        3.78        4.35      1.16 o 
   5   6   6       27.14       30.54      2.60 o 
  -4   7   6       53.63       47.43      4.14 o 
  -3   7   6      168.15      169.67      9.21 o 
  -2   7   6      394.69      410.96     15.93 o 
  -1   7   6        5.89        7.10      0.80 o 
   0   7   6        0.01        0.11      0.41 o 
   1   7   6        5.90        7.40      0.72 o 
   2   7   6      413.84      434.85     14.92 o 
   3   7   6      176.97      169.00      7.10 o 
   4   7   6       53.91       57.42      3.33 o 
  -4   8   6        0.40        1.00      2.39 o 
  -3   8   6       10.77        8.69      1.14 o 
  -2   8   6      142.25      146.81      6.27 o 
  -1   8   6        4.22        3.26      0.57 o 
   0   8   6        9.70        7.42      0.79 o 
   1   8   6        4.02        3.80      0.64 o 
   2   8   6      149.02      155.85      6.08 o 
   3   8   6       11.32        7.36      0.94 o 
   4   8   6        0.47        0.38      0.81 o 
  -4   9   6       22.23       24.67      3.41 o 
  -3   9   6       59.52       53.33      4.83 o 
  -2   9   6       26.00       25.39      2.81 o 
  -1   9   6      130.50      127.55      5.97 o 
   0   9   6        0.01        0.62      0.64 o 
   1   9   6      135.59      130.44      6.95 o 
   2   9   6       26.15       27.11      1.61 o 
   3   9   6       58.42       54.11      2.91 o 
   4   9   6       22.62       17.95      1.71 o 
  -3  10   6       38.15       32.88      4.58 o 
  -2  10   6        5.37        3.51      1.22 o 
  -1  10   6      209.81      226.79      8.82 o 
   0  10   6        5.14        4.56      0.75 o 
   1  10   6      212.34      219.86      9.27 o 
   2  10   6        5.78        4.07      0.81 o 
   3  10   6       39.55       40.92      2.84 o 
  -3  11   6        5.59        6.56      2.39 o 
  -2  11   6       57.74       64.71      5.75 o 
  -1  11   6       68.19       70.24      3.92 o 
   0  11   6        0.00        0.15      0.63 o 
   1  11   6       67.54       76.47      3.34 o 
   2  11   6       60.37       66.98      3.40 o 
   3  11   6        6.24        5.42      1.23 o 
  -2  12   6       18.57       25.37      2.51 o 
  -1  12   6       27.43       27.19      2.79 o 
   0  12   6       14.98       12.15      1.20 o 
   1  12   6       28.64       25.00      1.67 o 
   2  12   6       21.30       17.94      1.57 o 
   0  13   6        0.00        0.00      0.83 o 
  -2  -9   7       14.55       18.16      1.61 o 
  -1  -9   7      128.83      137.85      5.62 o 
   0  -9   7        0.00        0.60      0.54 o 
   1  -9   7      128.79      132.34      5.71 o 
   2  -9   7       15.19       17.07      1.36 o 
  -3  -8   7      147.42      166.26      7.58 o 
  -2  -8   7        4.18        5.91      0.80 o 
  -1  -8   7       11.47       12.22      1.05 o 
   0  -8   7      281.77      300.30     11.33 o 
   1  -8   7       10.79       10.41      1.26 o 
   2  -8   7        4.25        7.63      0.92 o 
   3  -8   7      146.94      159.37      8.57 o 
  -3  -7   7        0.50        1.27      1.09 o 
  -2  -7   7       76.89       84.09      3.58 o 
  -1  -7   7       95.82       90.10      4.75 o 
   0  -7   7        0.00        0.00      0.51 o 
   1  -7   7       94.28       92.58      3.79 o 
   2  -7   7       77.34       77.29      3.49 o 
   3  -7   7        0.80        1.38      0.71 o 
  -4  -6   7        3.09        2.23      1.07 o 
  -3  -6   7        6.57        9.63      1.31 o 
  -2  -6   7        0.52        1.35      0.61 o 
  -1  -6   7       18.96       19.43      1.57 o 
   0  -6   7      215.82      211.02      8.11 o 
   1  -6   7       17.45       16.82      1.11 o 
   2  -6   7        0.59        1.18      0.58 o 
   3  -6   7        6.42        7.48      0.91 o 
   4  -6   7        2.26        0.11      0.73 o 
  -4  -5   7      237.69      256.09     12.86 o 
  -3  -5   7       25.98       22.95      1.97 o 
  -2  -5   7        1.76        1.95      0.61 o 
  -1  -5   7      381.45      393.39     14.73 o 
   0  -5   7        0.01        0.98      0.52 o 
   1  -5   7      382.41      377.76     13.29 o 
   2  -5   7        1.79        1.69      0.51 o 
   3  -5   7       26.82       26.65      1.75 o 
   4  -5   7      241.21      242.00     12.56 o 
  -4  -4   7        9.10        7.13      1.46 o 
  -3  -4   7       51.98       58.85      2.98 o 
  -2  -4   7      102.95       99.16      4.14 o 
  -1  -4   7       71.05       61.21      2.69 o 
   0  -4   7     1633.45     1728.86     69.37 o 
   1  -4   7       67.32       63.42      2.61 o 
   2  -4   7      101.20      107.86      5.13 o 
   3  -4   7       53.99       57.69      2.97 o 
   4  -4   7        7.72        7.13      1.71 o 
  -5  -3   7       21.28       19.05      2.88 o 
  -4  -3   7       60.93       53.24      3.81 o 
  -3  -3   7        3.11        5.26      0.71 o 
  -2  -3   7      109.55      106.73      7.65 o 
  -1  -3   7      129.25      120.72      4.87 o 
   0  -3   7        0.01        0.05      0.38 o 
   1  -3   7      127.80      113.44      4.20 o 
   2  -3   7      107.37      107.85      4.82 o 
   3  -3   7        3.79        3.81      0.71 o 
   4  -3   7       59.74       55.49      4.38 o 
  -5  -2   7       33.81       31.52      3.01 o 
  -4  -2   7       10.62       11.18      2.39 o 
  -3  -2   7      215.38      207.99      8.37 o 
  -2  -2   7       22.26       22.31      1.19 o 
  -1  -2   7       58.26       60.69      2.88 o 
   0  -2   7      820.34      870.68     30.15 o 
   1  -2   7       58.40       54.64      2.24 o 
   2  -2   7       21.95       19.46      0.98 o 
   3  -2   7      210.48      221.43     10.05 o 
   4  -2   7        9.46        7.71      0.87 o 
   5  -2   7       32.67       28.43      2.45 o 
  -5  -1   7      154.04      149.48      8.86 o 
  -4  -1   7      126.93      151.33     10.90 o 
  -3  -1   7       62.61       60.62      3.26 o 
  -2  -1   7      375.02      346.24     15.89 o 
  -1  -1   7        0.05        0.62      0.51 o 
   0  -1   7        0.02        0.69      0.96 o 
   1  -1   7        0.03        0.00      0.36 o 
   2  -1   7      388.02      394.27     13.79 o 
   3  -1   7       62.29       56.77      3.09 o 
   4  -1   7      128.27      150.98      6.93 o 
   5  -1   7      151.02      143.66      7.70 o 
  -5   0   7        3.58        5.76      2.16 o 
  -4   0   7       70.77       64.15      5.84 o 
  -3   0   7       15.54       16.13      0.91 o 
  -2   0   7      157.28      158.93      5.50 o 
  -1   0   7       15.32       14.12      1.61 o 
   0   0   7      418.01      391.28     13.53 o 
   1   0   7       15.23       16.88      1.40 o 
   2   0   7      157.47      156.18      6.07 o 
   3   0   7       16.49       16.76      1.10 o 
   4   0   7       67.20       55.10      2.88 o 
   5   0   7        3.49        4.64      0.93 o 
  -5   1   7       16.55       12.89      3.59 o 
  -4   1   7        7.81        8.38      2.05 o 
  -3   1   7        3.44        5.04      0.71 o 
  -2   1   7      167.08      173.26      6.08 o 
  -1   1   7     2408.63     2399.20     86.98 o 
   0   1   7        0.00        0.00      0.83 o 
   1   1   7     2409.64     2396.50     77.22 o 
   2   1   7      163.96      161.46      5.84 o 
   3   1   7        3.47        4.95      0.57 o 
   4   1   7        8.39        7.17      0.96 o 
   5   1   7       17.63       19.02      2.83 o 
  -5   2   7       61.60       58.76      9.49 o 
  -4   2   7       11.40       11.37      1.39 o 
  -3   2   7      357.30      346.29     15.31 o 
  -2   2   7       59.94       57.50      2.28 o 
  -1   2   7        0.78        1.38      0.38 o 
   0   2   7     1728.56     2183.14     72.79 o 
   1   2   7        0.68        1.34      0.39 o 
   2   2   7       64.17       56.27      2.51 o 
   3   2   7      365.99      352.56     13.11 o 
   4   2   7       10.82        9.89      0.97 o 
   5   2   7       62.95       61.52      4.87 o 
  -5   3   7       32.98       21.35      4.53 o 
  -4   3   7       14.21       15.91      3.03 o 
  -3   3   7        7.10        8.59      1.02 o 
  -2   3   7      413.79      393.76     13.01 o 
  -1   3   7        2.51        4.19      0.71 o 
   0   3   7        0.09        0.00      0.53 o 
   1   3   7        1.47        4.99      0.62 o 
   2   3   7      423.11      410.62     14.17 o 
   3   3   7        7.41        7.01      0.80 o 
   4   3   7       12.87       13.76      1.20 o 
   5   3   7       36.19       39.81      2.94 o 
  -5   4   7       29.68       24.49      6.81 o 
  -4   4   7       57.56       66.74      9.48 o 
  -3   4   7      158.87      152.55      7.98 o 
  -2   4   7       62.15       64.82      2.51 o 
  -1   4   7        6.54        3.91      0.42 o 
   0   4   7     4085.36     4594.05    166.64 o 
   1   4   7        6.93        4.74      0.50 o 
   2   4   7       57.64       65.93      2.36 o 
   3   4   7      167.45      175.46      7.38 o 
   4   4   7       59.40       63.99      3.44 o 
   5   4   7       30.76       27.16      2.38 o 
  -5   5   7        0.37        0.00      2.74 o 
  -4   5   7      782.55      858.84     40.95 o 
  -3   5   7        2.18        1.52      0.62 o 
  -2   5   7        1.70        2.07      0.32 o 
  -1   5   7      353.39      327.96     12.68 o 
   0   5   7        0.02        0.00      0.38 o 
   1   5   7      360.89      337.51     11.60 o 
   2   5   7        1.64        1.99      0.44 o 
   3   5   7        1.85        0.13      0.48 o 
   4   5   7      812.49      941.97     42.23 o 
   5   5   7        0.37        0.08      1.02 o 
  -4   6   7       75.56       78.73      5.76 o 
  -3   6   7       29.83       25.57      1.94 o 
  -2   6   7       20.67       21.40      2.17 o 
  -1   6   7       10.34       11.29      2.14 o 
   0   6   7       98.78       85.87      3.63 o 
   1   6   7       10.08       12.24      0.89 o 
   2   6   7       20.30       24.62      1.19 o 
   3   6   7       31.96       32.08      3.35 o 
   4   6   7       77.80       82.16      5.00 o 
  -4   7   7      298.50      297.04     32.76 o 
  -3   7   7        0.17        0.00      1.18 o 
  -2   7   7        0.70        0.22      1.08 o 
  -1   7   7       32.35       29.05      1.65 o 
   0   7   7        0.02        0.24      0.45 o 
   1   7   7       33.76       32.57      2.36 o 
   2   7   7        0.61        0.78      0.48 o 
   3   7   7        0.09        0.23      0.61 o 
   4   7   7      309.94      337.35     18.14 o 
  -4   8   7       31.62       32.30      3.50 o 
  -3   8   7        0.28        2.05      1.66 o 
  -2   8   7        8.93        8.09      1.28 o 
  -1   8   7        4.76        4.96      0.70 o 
   0   8   7     4047.42     4229.55    154.57 o 
   1   8   7        5.13        6.29      0.88 o 
   2   8   7        8.00        6.59      0.92 o 
   3   8   7        0.24        0.95      0.83 o 
   4   8   7       32.22       34.05      3.48 o 
  -4   9   7       83.13      105.53      8.11 o 
  -3   9   7        0.43        1.56      1.56 o 
  -2   9   7        4.00        5.78      2.56 o 
  -1   9   7      204.73      197.59      7.94 o 
   0   9   7        0.00        0.95      0.55 o 
   1   9   7      201.95      209.28      8.83 o 
   2   9   7        3.88        2.97      0.76 o 
   3   9   7        0.33        0.54      0.78 o 
   4   9   7       88.82       94.17      7.21 o 
  -3  10   7       74.87       74.88      6.06 o 
  -2  10   7        0.32        0.00      0.91 o 
  -1  10   7       26.58       26.55      2.11 o 
   0  10   7      773.55      768.50     28.61 o 
   1  10   7       25.87       30.26      2.00 o 
   2  10   7        0.91        0.97      0.75 o 
   3  10   7       77.99       78.70      3.87 o 
  -3  11   7        0.34        0.00      1.91 o 
  -2  11   7       94.90      108.41      5.78 o 
  -1  11   7      238.27      244.87     12.35 o 
   0  11   7        0.00        0.00      0.56 o 
   1  11   7      232.49      222.28      8.69 o 
   2  11   7       95.85       95.79      4.55 o 
   3  11   7        0.26        0.00      0.90 o 
  -2  12   7        0.03        0.00      1.12 o 
  -1  12   7        3.95        3.38      1.22 o 
   0  12   7      162.79      179.74      7.87 o 
   1  12   7        3.84        2.09      0.92 o 
   2  12   7        0.01        0.00      0.88 o 
  -1  -9   8        8.07       10.40      1.07 o 
   0  -9   8        0.02        0.00      0.69 o 
   1  -9   8        7.86       12.69      1.67 o 
  -2  -8   8       10.20        8.86      1.10 o 
  -1  -8   8        3.02        3.95      0.76 o 
   0  -8   8        2.26        1.51      0.78 o 
   1  -8   8        3.88        3.70      0.90 o 
   2  -8   8       11.12       13.46      1.20 o 
  -3  -7   8       37.93       33.60      3.32 o 
  -2  -7   8       50.69       52.92      2.52 o 
  -1  -7   8      109.19      121.70      4.95 o 
   0  -7   8        0.01        0.00      0.49 o 
   1  -7   8      110.53      100.55      4.44 o 
   2  -7   8       50.30       51.80      2.76 o 
   3  -7   8       37.54       40.76      6.49 o 
  -3  -6   8        6.88        5.73      0.85 o 
  -2  -6   8       19.69       20.44      1.58 o 
  -1  -6   8       43.63       41.25      2.10 o 
   0  -6   8       16.79       17.88      1.61 o 
   1  -6   8       41.15       39.05      2.32 o 
   2  -6   8       20.06       21.47      1.42 o 
   3  -6   8        6.62        5.20      0.90 o 
  -4  -5   8       49.13       49.67      4.58 o 
  -3  -5   8        0.01        0.00      0.68 o 
  -2  -5   8      335.58      328.25     12.50 o 
  -1  -5   8        1.31        1.43      0.53 o 
   0  -5   8        0.00        0.21      0.48 o 
   1  -5   8        1.49        1.05      0.48 o 
   2  -5   8      334.46      345.83     13.99 o 
   3  -5   8        0.01        0.00      0.53 o 
   4  -5   8       48.03       49.02      3.11 o 
  -4  -4   8       57.02       49.60      5.90 o 
  -3  -4   8        0.71        1.35      0.96 o 
  -2  -4   8       76.18       72.59      3.22 o 
  -1  -4   8       37.06       43.56      2.27 o 
   0  -4   8      103.86       92.55      5.79 o 
   1  -4   8       38.96       39.54      1.98 o 
   2  -4   8       78.05       86.23      4.86 o 
   3  -4   8        0.69        1.00      0.64 o 
   4  -4   8       55.06       47.79      2.74 o 
  -4  -3   8        0.01        0.00      1.30 o 
  -3  -3   8        0.30        0.00      0.38 o 
  -2  -3   8       11.09        8.87      0.80 o 
  -1  -3   8      364.61      368.71     13.94 o 
   0  -3   8        0.00        0.00      0.41 o 
   1  -3   8      371.96      363.02     13.92 o 
   2  -3   8       11.36        8.13      0.92 o 
   3  -3   8        0.48        0.36      0.61 o 
   4  -3   8        0.02        0.85      0.59 o 
  -4  -2   8        3.05        4.70      1.73 o 
  -3  -2   8      214.37      215.91      8.67 o 
  -2  -2   8       22.45       24.87      1.86 o 
  -1  -2   8       64.37       63.93      3.34 o 
   0  -2   8      463.58      452.18     25.01 o 
   1  -2   8       61.92       64.05      3.48 o 
   2  -2   8       23.22       19.97      2.27 o 
   3  -2   8      220.99      236.68     12.13 o 
   4  -2   8        3.18        3.50      0.87 o 
  -5  -1   8        7.00        4.77      1.73 o 
  -4  -1   8       40.91       41.97      4.47 o 
  -3  -1   8       67.10       58.23      4.26 o 
  -2  -1   8      281.18      257.29     14.51 o 
  -1  -1   8      371.51      407.87     15.52 o 
   0  -1   8        0.02        1.93      1.52 o 
   1  -1   8      371.23      389.64     13.00 o 
   2  -1   8      273.92      268.46     10.14 o 
   3  -1   8       67.62       63.31      7.05 o 
   4  -1   8       40.10       39.10      2.24 o 
   5  -1   8        6.43        6.80      1.15 o 
  -5   0   8        7.14        5.45      3.50 o 
  -4   0   8       11.49        6.99      3.95 o 
  -3   0   8       96.25       96.59      5.06 o 
  -2   0   8      238.82      224.14      8.33 o 
  -1   0   8        0.03        0.49      0.39 o 
   0   0   8       26.30       16.74      1.22 o 
   1   0   8        0.14        0.00      0.42 o 
   2   0   8      246.39      253.95     10.82 o 
   3   0   8       97.18       97.70      4.97 o 
   4   0   8       11.24       10.69      1.45 o 
   5   0   8        8.72        9.09      1.21 o 
  -5   1   8       15.48       14.91      7.51 o 
  -4   1   8        1.54        2.04      0.86 o 
  -3   1   8       23.02       19.33      1.56 o 
  -2   1   8       92.37       86.25      3.66 o 
  -1   1   8      503.86      483.57     21.66 o 
   0   1   8        0.02        0.00      0.50 o 
   1   1   8      505.21      477.66     19.92 o 
   2   1   8       90.32       95.39      4.25 o 
   3   1   8       25.18       19.44      1.26 o 
   4   1   8        1.50        1.39      0.69 o 
   5   1   8       15.34       13.60      1.61 o 
  -5   2   8       16.09       13.52      4.08 o 
  -4   2   8        0.25        1.00      1.46 o 
  -3   2   8      783.97      815.56     34.60 o 
  -2   2   8        0.49        0.81      0.31 o 
  -1   2   8      887.30      991.04     35.86 o 
   0   2   8      262.61      268.58     11.63 o 
   1   2   8      900.58      831.38     30.58 o 
   2   2   8        0.26        0.97      0.46 o 
   3   2   8      799.06      822.32     36.72 o 
   4   2   8        0.31        0.00      0.62 o 
   5   2   8       16.42       19.06      2.47 o 
  -5   3   8       17.23       13.41      3.85 o 
  -4   3   8       55.63       49.23      3.53 o 
  -3   3   8      580.73      675.05     28.35 o 
  -2   3   8       11.33       12.32      0.97 o 
  -1   3   8      125.34      116.90      9.84 o 
   0   3   8        0.03        0.00      0.47 o 
   1   3   8      124.70      121.65      4.64 o 
   2   3   8        9.40       10.63      0.75 o 
   3   3   8      611.36      571.91     26.15 o 
   4   3   8       52.69       46.18      3.28 o 
   5   3   8       19.30       16.90      1.91 o 
  -5   4   8        3.21        4.58      5.59 o 
  -4   4   8      102.67      100.18      6.78 o 
  -3   4   8      238.33      246.04     11.53 o 
  -2   4   8      402.14      409.63     13.60 o 
  -1   4   8        1.05        0.90      0.61 o 
   0   4   8      103.34       75.13      3.46 o 
   1   4   8        1.44        1.38      0.49 o 
   2   4   8      412.77      420.53     13.71 o 
   3   4   8      240.19      234.63      9.69 o 
   4   4   8      108.49      106.74      5.34 o 
   5   4   8        3.12        2.18      1.10 o 
  -5   5   8        1.13        4.33      3.59 o 
  -4   5   8       40.78       42.99      3.89 o 
  -3   5   8       92.07       87.90      6.49 o 
  -2   5   8      215.94      217.44      7.44 o 
  -1   5   8       17.68       11.35      1.05 o 
   0   5   8        0.00        0.00      0.56 o 
   1   5   8       17.41       12.40      0.89 o 
   2   5   8      220.69      226.74      7.56 o 
   3   5   8      100.39       93.53      4.19 o 
   4   5   8       41.86       44.84      3.61 o 
   5   5   8        1.57        1.36      0.99 o 
  -4   6   8       16.04       14.45      2.48 o 
  -3   6   8      240.97      264.09     14.30 o 
  -2   6   8       48.91       46.86      3.51 o 
  -1   6   8     1259.93     1420.82     52.19 o 
   0   6   8      177.01      174.08      8.34 o 
   1   6   8     1275.33     1274.24     46.36 o 
   2   6   8       48.95       52.73      2.67 o 
   3   6   8      243.86      246.61     10.37 o 
   4   6   8       18.93       20.49      1.67 o 
  -4   7   8       50.01       36.53      3.78 o 
  -3   7   8      114.30      116.85      7.73 o 
  -2   7   8       22.59       26.27      2.18 o 
  -1   7   8        0.44        0.10      1.25 o 
   0   7   8        0.01        0.00      0.90 o 
   1   7   8        0.63        0.95      0.52 o 
   2   7   8       22.12       22.95      2.30 o 
   3   7   8      120.30      129.74      5.70 o 
   4   7   8       49.69       41.83      3.92 o 
  -4   8   8       18.03       19.01      4.34 o 
  -3   8   8        0.05        0.53      1.48 o 
  -2   8   8      189.62      181.50     10.54 o 
  -1   8   8       15.42       13.94      1.14 o 
   0   8   8      167.84      165.38      6.58 o 
   1   8   8       15.62       16.26      1.20 o 
   2   8   8      194.34      201.72      8.10 o 
   3   8   8        0.08        1.07      0.74 o 
   4   8   8       18.47       17.73      1.90 o 
  -3   9   8       42.11       40.75      6.64 o 
  -2   9   8       57.65       72.15      5.71 o 
  -1   9   8       15.96       14.33      1.24 o 
   0   9   8        0.01        0.13      0.60 o 
   1   9   8       15.55       14.76      1.15 o 
   2   9   8       60.74       70.06      3.44 o 
   3   9   8       43.76       46.91      2.60 o 
  -3  10   8        8.42       11.24      2.67 o 
  -2  10   8        9.73        7.97      1.30 o 
  -1  10   8      155.43      168.20      6.90 o 
   0  10   8      209.61      240.15      9.33 o 
   1  10   8      160.64      177.15      7.04 o 
   2  10   8        8.90        7.95      1.05 o 
   3  10   8        8.44        8.97      1.17 o 
  -2  11   8       13.72       12.52      1.83 o 
  -1  11   8       27.37       26.15      2.11 o 
   0  11   8        0.00        0.62      0.73 o 
   1  11   8       30.33       31.72      2.66 o 
   2  11   8       14.16       17.37      2.75 o 
  -1  12   8        7.29        4.93      1.91 o 
   0  12   8        5.87        3.59      0.93 o 
   1  12   8        7.95        6.02      1.01 o 
  -1  -8   9        1.35        0.22      0.69 o 
   0  -8   9       41.23       38.55      2.93 o 
   1  -8   9        1.47        2.38      1.13 o 
  -2  -7   9       27.71       25.08      2.51 o 
  -1  -7   9       40.82       40.76      2.72 o 
   0  -7   9        0.00        0.01      0.59 o 
   1  -7   9       41.73       45.86      3.68 o 
   2  -7   9       26.99       24.08      1.75 o 
  -3  -6   9        7.29        9.19      1.24 o 
  -2  -6   9       46.09       40.32      2.09 o 
  -1  -6   9        1.54        1.49      0.62 o 
   0  -6   9      206.00      235.45      9.08 o 
   1  -6   9        1.65        1.23      0.61 o 
   2  -6   9       42.56       42.86      2.31 o 
   3  -6   9        7.99       10.21      1.17 o 
  -3  -5   9       56.12       54.80      4.49 o 
  -2  -5   9      100.91       99.23      4.27 o 
  -1  -5   9      105.71      106.27      5.36 o 
   0  -5   9        0.01        0.00      0.52 o 
   1  -5   9      101.60      100.73      4.37 o 
   2  -5   9      104.01       99.61      4.80 o 
   3  -5   9       56.93       52.95      2.93 o 
  -4  -4   9        9.50        8.91      1.56 o 
  -3  -4   9       59.99       55.17      3.21 o 
  -2  -4   9       26.27       25.09      2.99 o 
  -1  -4   9       10.47        8.95      0.85 o 
   0  -4   9      266.32      295.13     11.20 o 
   1  -4   9       10.10        9.71      0.91 o 
   2  -4   9       29.22       30.47      1.98 o 
   3  -4   9       58.17       59.94      3.21 o 
   4  -4   9        8.91        7.03      1.17 o 
  -4  -3   9       67.28       60.00      5.37 o 
  -3  -3   9       22.72       18.01      1.83 o 
  -2  -3   9        8.20        5.76      0.93 o 
  -1  -3   9      136.70      134.38      6.77 o 
   0  -3   9        0.01        0.00      0.41 o 
   1  -3   9      131.27      126.73      5.10 o 
   2  -3   9        6.97        5.64      0.68 o 
   3  -3   9       22.98       21.46      3.25 o 
   4  -3   9       65.68       61.78      3.34 o 
  -4  -2   9       88.41       80.83      6.56 o 
  -3  -2   9      136.66      160.15      6.63 o 
  -2  -2   9        5.18        4.08      0.63 o 
  -1  -2   9      126.88      139.83      6.40 o 
   0  -2   9       13.84        9.92      0.90 o 
   1  -2   9      125.84      123.29      4.99 o 
   2  -2   9        5.16        4.99      0.68 o 
   3  -2   9      139.80      150.41      7.07 o 
   4  -2   9       86.38       81.37      4.94 o 
  -4  -1   9       37.62       40.59      3.46 o 
  -3  -1   9        4.85        2.49      1.48 o 
  -2  -1   9       31.46       33.89      1.92 o 
  -1  -1   9      139.62      155.02      6.39 o 
   0  -1   9        0.00        0.00      0.69 o 
   1  -1   9      136.86      125.88      6.02 o 
   2  -1   9       33.28       33.80      1.75 o 
   3  -1   9        4.20        2.65      1.08 o 
   4  -1   9       37.42       42.78      2.94 o 
  -4   0   9        9.48       10.76      1.74 o 
  -3   0   9        4.39        4.19      1.20 o 
  -2   0   9      170.86      163.01      6.96 o 
  -1   0   9      379.37      431.33     17.46 o 
   0   0   9     2199.07     2298.15     91.22 o 
   1   0   9      381.35      381.44     16.61 o 
   2   0   9      174.30      204.71     10.34 o 
   3   0   9        4.12        4.24      1.08 o 
   4   0   9        9.72        9.91      1.37 o 
  -5   1   9       29.60       29.90      5.67 o 
  -4   1   9      176.81      186.19     11.12 o 
  -3   1   9        6.67        8.58      1.91 o 
  -2   1   9       99.04      101.16      4.59 o 
  -1   1   9       23.48       18.01      2.40 o 
   0   1   9        0.06        0.71      1.16 o 
   1   1   9       21.93       14.26      1.24 o 
   2   1   9       97.15      102.04      8.13 o 
   3   1   9        5.58        5.25      0.93 o 
   4   1   9      188.83      174.67     12.51 o 
   5   1   9       30.89       32.56      2.49 o 
  -5   2   9       27.80       30.02      5.38 o 
  -4   2   9       27.29       28.26      2.83 o 
  -3   2   9      109.53      102.05      5.64 o 
  -2   2   9       58.17       51.79      2.36 o 
  -1   2   9      178.27      207.51     15.57 o 
   0   2   9        0.68        0.00      0.73 o 
   1   2   9      187.74      231.83      8.56 o 
   2   2   9       59.25       52.93      2.88 o 
   3   2   9      112.58      111.34      5.01 o 
   4   2   9       28.51       26.87      2.22 o 
   5   2   9       28.56       28.60      3.03 o 
  -5   3   9       22.49       11.14      6.56 o 
  -4   3   9      218.00      239.67     14.27 o 
  -3   3   9      151.58      149.88      7.86 o 
  -2   3   9      268.89      285.43     11.65 o 
  -1   3   9      781.47      797.95     37.38 o 
   0   3   9        0.00        0.00      1.13 o 
   1   3   9      780.92      786.54     33.01 o 
   2   3   9      273.11      270.30      9.67 o 
   3   3   9      156.20      146.77      6.26 o 
   4   3   9      221.60      220.49     10.36 o 
   5   3   9       23.99       27.64      3.06 o 
  -4   4   9        0.15        0.00      3.97 o 
  -3   4   9      343.68      335.80     20.43 o 
  -2   4   9       67.97       68.62      3.01 o 
  -1   4   9        8.64       10.29      1.88 o 
   0   4   9     1067.27     1218.09     50.07 o 
   1   4   9        8.56       10.25      1.01 o 
   2   4   9       69.97       77.96      4.01 o 
   3   4   9      342.35      302.54     15.97 o 
   4   4   9        0.06        0.00      0.75 o 
  -4   5   9       33.52       33.70      4.94 o 
  -3   5   9      437.78      486.31     21.49 o 
  -2   5   9       79.20       81.19      3.50 o 
  -1   5   9       82.73       83.15      5.00 o 
   0   5   9        0.00        0.19      0.53 o 
   1   5   9       79.35       80.15      4.33 o 
   2   5   9       80.79       78.36      2.92 o 
   3   5   9      449.54      436.83     20.03 o 
   4   5   9       38.29       40.11      2.56 o 
  -4   6   9        2.05        1.41      1.64 o 
  -3   6   9       76.57       76.92      7.24 o 
  -2   6   9        0.40        0.99      0.69 o 
  -1   6   9      528.06      545.45     20.73 o 
   0   6   9        2.94        2.32      0.61 o 
   1   6   9      546.09      581.96     21.74 o 
   2   6   9        0.37        0.00      0.58 o 
   3   6   9       82.35       84.23      3.91 o 
   4   6   9        2.55        3.91      0.89 o 
  -4   7   9       27.30       22.77      3.55 o 
  -3   7   9        0.02        2.82      1.72 o 
  -2   7   9      152.53      139.12      7.03 o 
  -1   7   9     1225.76     1097.20     40.90 o 
   0   7   9        0.00        0.00      0.71 o 
   1   7   9     1248.20     1214.25     44.28 o 
   2   7   9      156.17      163.13      6.36 o 
   3   7   9        0.11        4.07      3.15 o 
   4   7   9       28.13       21.93      2.08 o 
  -4   8   9        7.23        7.01      2.28 o 
  -3   8   9       80.41       75.84      9.09 o 
  -2   8   9       50.36       51.87      3.30 o 
  -1   8   9      423.18      426.07     17.35 o 
   0   8   9       65.59       64.34      3.95 o 
   1   8   9      440.77      495.39     18.59 o 
   2   8   9       49.67       50.02      2.46 o 
   3   8   9       80.92       77.18      4.15 o 
   4   8   9        7.69        5.54      1.57 o 
  -3   9   9      178.30      186.86     14.43 o 
  -2   9   9       19.33       20.52      2.56 o 
  -1   9   9      228.46      241.66      9.50 o 
   0   9   9        0.07        0.05      0.62 o 
   1   9   9      226.44      235.09     14.64 o 
   2   9   9       20.24       21.98      1.58 o 
   3   9   9      190.98      217.43     10.61 o 
  -3  10   9       17.39       17.45      2.99 o 
  -2  10   9       13.40       12.16      1.58 o 
  -1  10   9        3.65        2.41      0.89 o 
   0  10   9      122.97      122.26      5.27 o 
   1  10   9        3.00        2.69      1.01 o 
   2  10   9       13.90       10.99      1.29 o 
   3  10   9       18.40       18.05      1.61 o 
  -2  11   9        2.89        2.30      1.30 o 
  -1  11   9       94.76      100.72      5.42 o 
   0  11   9        0.05        0.82      0.69 o 
   1  11   9       97.32      119.22      5.09 o 
   2  11   9        2.82        3.27      0.98 o 
  -1  12   9       48.02       54.25      3.88 o 
   0  12   9        3.99        2.42      0.89 o 
   1  12   9       46.69       55.19      2.96 o 
   0  -8  10       39.35       37.45      2.29 o 
  -2  -7  10        1.51        0.60      0.80 o 
  -1  -7  10       13.83       15.48      1.27 o 
   0  -7  10        0.00        0.00      0.57 o 
   1  -7  10       14.86       15.94      1.34 o 
   2  -7  10        1.72        1.68      0.80 o 
  -2  -6  10       13.02       11.33      2.02 o 
  -1  -6  10       46.45       49.74      2.51 o 
   0  -6  10        1.69        3.62      0.76 o 
   1  -6  10       45.21       42.81      2.36 o 
   2  -6  10       13.07       11.14      1.21 o 
  -3  -5  10       47.76       44.60      2.66 o 
  -2  -5  10       16.59       19.46      1.77 o 
  -1  -5  10      103.21      105.32      4.44 o 
   0  -5  10        0.01        0.36      0.61 o 
   1  -5  10      103.62      106.31      4.38 o 
   2  -5  10       16.25       16.49      1.40 o 
   3  -5  10       47.78       45.89      3.41 o 
  -3  -4  10       17.17       14.71      1.39 o 
  -2  -4  10        1.55        2.76      0.73 o 
  -1  -4  10        0.05        0.10      0.51 o 
   0  -4  10      104.88      100.94      4.24 o 
   1  -4  10        0.04        0.21      0.58 o 
   2  -4  10        1.33        1.33      0.93 o 
   3  -4  10       17.59       13.70      1.43 o 
  -4  -3  10       18.34       17.33      2.21 o 
  -3  -3  10        4.31        2.51      0.72 o 
  -2  -3  10       75.33       72.89      8.31 o 
  -1  -3  10      242.70      259.88     10.03 o 
   0  -3  10        0.01        0.00      0.57 o 
   1  -3  10      251.05      261.73     10.01 o 
   2  -3  10       76.33       79.78      3.40 o 
   3  -3  10        4.06        3.65      0.89 o 
   4  -3  10       19.49       16.54      2.61 o 
  -4  -2  10        8.03        6.15      3.30 o 
  -3  -2  10       87.40       99.72      6.69 o 
  -2  -2  10      182.75      178.69     10.08 o 
  -1  -2  10      239.87      217.37      8.70 o 
   0  -2  10       12.43        8.94      1.45 o 
   1  -2  10      241.99      211.48      9.88 o 
   2  -2  10      185.14      182.55      8.00 o 
   3  -2  10       87.93       94.64      4.75 o 
   4  -2  10        9.33        5.94      1.06 o 
  -4  -1  10       28.02       32.02      3.31 o 
  -3  -1  10       51.58       45.15      3.56 o 
  -2  -1  10       10.10        8.77      0.88 o 
  -1  -1  10      250.40      249.88      9.95 o 
   0  -1  10        0.03        0.10      0.53 o 
   1  -1  10      249.50      217.48      8.55 o 
   2  -1  10        8.99        7.96      0.78 o 
   3  -1  10       52.24       43.77      2.98 o 
   4  -1  10       29.74       25.89      2.23 o 
  -4   0  10        3.11        2.37      1.48 o 
  -3   0  10       35.31       30.51      2.38 o 
  -2   0  10       40.22       39.54      2.63 o 
  -1   0  10       51.31       52.33      2.76 o 
   0   0  10        5.66        7.93      0.99 o 
   1   0  10       54.67       53.90      2.72 o 
   2   0  10       41.26       41.18      2.73 o 
   3   0  10       35.78       37.35      4.96 o 
   4   0  10        3.37        2.78      1.23 o 
  -4   1  10       46.34       47.98      4.09 o 
  -3   1  10       39.84       33.74      3.28 o 
  -2   1  10     1782.76     1748.53     64.69 o 
  -1   1  10      184.96      179.50     10.54 o 
   0   1  10        0.00        0.61      0.72 o 
   1   1  10      195.41      182.87      9.64 o 
   2   1  10     1821.62     1850.43     74.05 o 
   3   1  10       38.45       40.16      2.80 o 
   4   1  10       42.12       20.44      3.21 o 
  -4   2  10       13.07       14.79      5.10 o 
  -3   2  10       36.06       32.90      4.65 o 
  -2   2  10      639.17      575.73     30.55 o 
  -1   2  10       71.19       79.53      6.10 o 
   0   2  10       64.39       53.94      4.50 o 
   1   2  10       70.74       67.51      3.91 o 
   2   2  10      652.70      627.60     23.51 o 
   3   2  10       36.00       34.20      2.52 o 
   4   2  10       12.98       14.92      2.34 o 
  -4   3  10        2.76        4.35      2.39 o 
  -3   3  10       13.70       14.66      3.37 o 
  -2   3  10      372.43      371.81     16.48 o 
  -1   3  10      248.82      236.76     16.53 o 
   0   3  10        0.00        0.00      0.72 o 
   1   3  10      248.89      268.20      9.75 o 
   2   3  10      382.04      372.16     14.89 o 
   3   3  10       13.75       13.92      1.63 o 
   4   3  10        3.66        3.33      0.96 o 
  -4   4  10        4.45        5.76      1.93 o 
  -3   4  10       26.07       27.13      4.24 o 
  -2   4  10      557.33      596.07     24.81 o 
  -1   4  10       34.73       36.16      2.35 o 
   0   4  10      119.97      137.42      8.68 o 
   1   4  10       35.41       39.17      3.18 o 
   2   4  10      579.13      574.97     21.64 o 
   3   4  10       29.87       28.19      2.04 o 
   4   4  10        4.92        4.18      0.99 o 
  -4   5  10       36.87       34.18      3.74 o 
  -3   5  10       11.88       12.38      2.15 o 
  -2   5  10      959.39     1052.32     39.00 o 
  -1   5  10      132.67      131.74     10.54 o 
   0   5  10        0.00        0.00      0.57 o 
   1   5  10      128.12      137.69      7.16 o 
   2   5  10      974.79      976.61     44.95 o 
   3   5  10       12.30       11.07      1.27 o 
   4   5  10       35.66       38.76      2.59 o 
  -4   6  10        0.71        0.59      2.84 o 
  -3   6  10        1.44        0.33      1.73 o 
  -2   6  10        1.87        0.41      1.90 o 
  -1   6  10       22.66       24.21      2.49 o 
   0   6  10      205.07      216.43      9.76 o 
   1   6  10       22.49       26.03      1.94 o 
   2   6  10        2.29        2.69      0.73 o 
   3   6  10        1.52        0.72      1.03 o 
   4   6  10        1.03        0.00      0.86 o 
  -4   7  10       75.97       79.22      6.37 o 
  -3   7  10        0.30        0.00      1.32 o 
  -2   7  10      187.37      177.63      7.84 o 
  -1   7  10      218.91      240.92      9.79 o 
   0   7  10        0.00        0.00      0.60 o 
   1   7  10      218.66      218.50      8.54 o 
   2   7  10      191.63      198.48      8.92 o 
   3   7  10        0.41        0.00      0.73 o 
   4   7  10       79.76       63.51      4.28 o 
  -3   8  10       92.03      101.35     11.15 o 
  -2   8  10       62.18       52.40      2.98 o 
  -1   8  10       11.12        8.00      1.45 o 
   0   8  10       12.90       12.49      1.20 o 
   1   8  10       10.16        8.04      1.43 o 
   2   8  10       64.12       62.13      3.25 o 
   3   8  10       99.52      116.79      5.43 o 
  -3   9  10       10.64        9.46      2.56 o 
  -2   9  10        8.39       12.04      1.61 o 
  -1   9  10       59.12       67.14      3.41 o 
   0   9  10        0.01        0.00      0.64 o 
   1   9  10       57.23       59.99      3.03 o 
   2   9  10        8.30        9.19      1.17 o 
   3   9  10       10.07        7.98      1.17 o 
  -3  10  10       16.13       12.39      2.86 o 
  -2  10  10        0.02        0.00      1.07 o 
  -1  10  10       18.03       16.11      1.66 o 
   0  10  10      346.76      382.69     15.97 o 
   1  10  10       17.88       19.72      2.06 o 
   2  10  10        0.01        0.03      0.76 o 
   3  10  10       16.06       16.09      1.53 o 
  -2  11  10        0.09        0.00      1.22 o 
  -1  11  10        1.83        1.10      1.23 o 
   0  11  10        0.01        0.00      0.96 o 
   1  11  10        1.67        1.78      0.88 o 
   2  11  10        0.11        0.48      0.82 o 
  -1  12  10       18.16       12.26      1.86 o 
   0  12  10        9.16        8.71      1.37 o 
   1  12  10       18.87       17.26      2.16 o 
  -1  -7  11       26.45       31.41      2.14 o 
   0  -7  11        0.02        0.00      0.69 o 
   1  -7  11       24.69       23.44      1.88 o 
  -2  -6  11       10.59        8.02      1.01 o 
  -1  -6  11        6.98        4.79      0.86 o 
   0  -6  11        0.67        0.91      0.69 o 
   1  -6  11        7.87        9.61      1.16 o 
   2  -6  11       10.29        8.48      1.26 o 
  -2  -5  11       49.05       50.26      2.71 o 
  -1  -5  11      114.45      115.53      4.90 o 
   0  -5  11        0.01        0.10      0.62 o 
   1  -5  11      121.19      122.81      5.40 o 
   2  -5  11       49.55       45.33      3.08 o 
  -3  -4  11        8.86        8.83      1.64 o 
  -2  -4  11       38.76       45.61      4.01 o 
  -1  -4  11        0.86        0.50      0.65 o 
   0  -4  11      122.66      122.14      5.95 o 
   1  -4  11        0.92        0.19      0.62 o 
   2  -4  11       37.63       37.96      3.43 o 
   3  -4  11        8.51        5.91      1.56 o 
  -3  -3  11       30.78       33.57      4.78 o 
  -2  -3  11       30.68       30.08      2.66 o 
  -1  -3  11        2.75        3.08      0.67 o 
   0  -3  11        0.01        0.00      0.54 o 
   1  -3  11        2.81        2.97      0.72 o 
   2  -3  11       30.97       33.38      4.34 o 
   3  -3  11       28.95       29.43      2.07 o 
  -4  -2  11       23.74       24.29      2.81 o 
  -3  -2  11       76.25       76.07      5.25 o 
  -2  -2  11        3.34        1.80      1.17 o 
  -1  -2  11        5.20        6.31      0.89 o 
   0  -2  11       83.83       86.46      3.84 o 
   1  -2  11        5.86        6.42      0.85 o 
   2  -2  11        3.08        2.79      0.81 o 
   3  -2  11       75.27       91.63      8.02 o 
   4  -2  11       23.64       22.67      2.19 o 
  -4  -1  11        4.51        4.04      2.32 o 
  -3  -1  11        1.69        3.80      1.19 o 
  -2  -1  11        5.83        7.06      0.84 o 
  -1  -1  11      446.92      440.81     19.28 o 
   0  -1  11        0.02        0.51      1.13 o 
   1  -1  11      461.01      463.24     21.64 o 
   2  -1  11        6.69        5.10      1.78 o 
   3  -1  11        1.27        1.90      0.75 o 
   4  -1  11        4.83        2.39      2.29 o 
  -4   0  11       34.96       35.68      3.61 o 
  -3   0  11      119.55      120.89      7.86 o 
  -2   0  11       18.38       15.80      1.92 o 
  -1   0  11       16.10       15.44      1.28 o 
   0   0  11      964.89      706.87     37.14 o 
   1   0  11       16.11       15.89      1.39 o 
   2   0  11       19.40       16.19      1.47 o 
   3   0  11      123.76      115.18      6.94 o 
   4   0  11       34.20       42.09      4.37 o 
  -4   1  11      122.03      115.11     13.88 o 
  -3   1  11       81.38       75.90      4.54 o 
  -2   1  11       14.30       11.15      2.13 o 
  -1   1  11       20.69       20.35      2.00 o 
   0   1  11        0.00        0.46      0.80 o 
   1   1  11       19.84       21.86      2.91 o 
   2   1  11       14.62       14.81      3.32 o 
   3   1  11       82.64       73.80      4.58 o 
   4   1  11      128.86      138.21      9.62 o 
  -4   2  11        4.93        6.82      2.43 o 
  -3   2  11      328.60      333.11     28.35 o 
  -2   2  11       37.77       44.13      2.55 o 
  -1   2  11       37.90       37.63      4.64 o 
   0   2  11       93.53       88.85      4.83 o 
   1   2  11       36.61       42.51      2.89 o 
   2   2  11       39.47       45.48      5.60 o 
   3   2  11      326.99      352.27     17.53 o 
   4   2  11        5.10        2.95      1.23 o 
  -4   3  11        5.34        2.22      5.47 o 
  -3   3  11        7.61        5.80      3.96 o 
  -2   3  11      228.45      221.01     13.86 o 
  -1   3  11      352.16      360.46     15.36 o 
   0   3  11        0.03        0.27      0.87 o 
   1   3  11      358.70      366.95     14.73 o 
   2   3  11      225.08      213.06      9.17 o 
   3   3  11        7.70        6.76      1.23 o 
   4   3  11        6.97        6.03      1.26 o 
  -4   4  11       63.98       60.75     11.19 o 
  -3   4  11      231.85      243.81     11.98 o 
  -2   4  11      174.57      175.89     14.65 o 
  -1   4  11      127.91      125.91      6.31 o 
   0   4  11      734.75      684.85     43.62 o 
   1   4  11      130.88      137.59      8.09 o 
   2   4  11      184.05      179.40      7.39 o 
   3   4  11      240.55      239.56     11.33 o 
   4   4  11       63.21       66.15      6.11 o 
  -4   5  11        2.57        0.54      2.73 o 
  -3   5  11       29.08       25.86      3.02 o 
  -2   5  11       18.55       18.54      2.43 o 
  -1   5  11        3.03        1.85      1.11 o 
   0   5  11        0.00        0.00      0.74 o 
   1   5  11        3.25        1.83      0.89 o 
   2   5  11       20.94       17.80      2.70 o 
   3   5  11       31.04       38.94      2.74 o 
   4   5  11        3.45        4.84      1.63 o 
  -4   6  11        1.18        2.81      2.14 o 
  -3   6  11      226.28      206.96     17.45 o 
  -2   6  11      442.26      445.90     19.38 o 
  -1   6  11       49.62       49.34      5.37 o 
   0   6  11      181.97      188.93      8.04 o 
   1   6  11       51.46       50.25      3.75 o 
   2   6  11      458.88      451.57     19.33 o 
   3   6  11      235.08      243.27     11.40 o 
   4   6  11        1.41        0.57      0.89 o 
  -3   7  11        4.27        1.78      1.79 o 
  -2   7  11      315.31      295.31     14.49 o 
  -1   7  11        9.53       10.17      1.39 o 
   0   7  11        0.05        0.00      0.69 o 
   1   7  11        8.59        9.55      1.18 o 
   2   7  11      326.12      333.10     13.92 o 
   3   7  11        3.64        1.82      0.97 o 
  -3   8  11       43.91       62.24      5.64 o 
  -2   8  11        8.28        5.52      1.18 o 
  -1   8  11       21.27       22.71      1.81 o 
   0   8  11       15.10       18.74      2.37 o 
   1   8  11       20.06       20.71      1.66 o 
   2   8  11        7.71        4.75      1.01 o 
   3   8  11       44.85       60.27      4.03 o 
  -3   9  11       13.12       20.49      4.49 o 
  -2   9  11       55.50       47.93      7.74 o 
  -1   9  11        0.32        0.00      0.87 o 
   0   9  11        0.02        0.00      0.98 o 
   1   9  11        0.86        1.00      0.80 o 
   2   9  11       57.29       51.32      2.97 o 
   3   9  11       14.61       23.27      2.23 o 
  -2  10  11       86.09       88.09      9.71 o 
  -1  10  11        1.62        0.70      0.90 o 
   0  10  11      103.40      103.58      4.85 o 
   1  10  11        2.27        1.72      0.73 o 
   2  10  11       86.90       84.94      6.30 o 
  -1  11  11        1.57        2.53      1.39 o 
   0  11  11        0.00        0.00      1.46 o 
   1  11  11        1.82        2.38      1.05 o 
  -1  -6  12        2.89        1.83      0.83 o 
   0  -6  12       56.86       58.90      3.03 o 
   1  -6  12        2.91        4.37      1.03 o 
  -2  -5  12        8.43        7.26      1.00 o 
  -1  -5  12        1.46        0.80      0.74 o 
   0  -5  12        0.01        0.87      0.72 o 
   1  -5  12        1.28        0.41      0.71 o 
   2  -5  12        8.10        5.96      1.21 o 
  -2  -4  12       88.28       74.55      4.81 o 
  -1  -4  12       41.87       49.72      2.64 o 
   0  -4  12       69.46       76.34      3.54 o 
   1  -4  12       41.97       41.44      2.24 o 
   2  -4  12       89.49       88.82      6.46 o 
  -3  -3  12       47.97       49.81      5.53 o 
  -2  -3  12       88.53       87.76      6.82 o 
  -1  -3  12        0.60        1.60      0.70 o 
   0  -3  12        0.00        0.00      0.62 o 
   1  -3  12        0.51        1.49      0.76 o 
   2  -3  12       90.43      101.40      5.15 o 
   3  -3  12       50.78       47.62      2.93 o 
  -3  -2  12       17.97       17.08      2.45 o 
  -2  -2  12       99.18      100.38      4.60 o 
  -1  -2  12       84.94       83.03      3.86 o 
   0  -2  12      709.07      744.47     27.60 o 
   1  -2  12       82.84       82.82      4.23 o 
   2  -2  12       97.28      102.38      5.99 o 
   3  -2  12       18.55       21.56      2.52 o 
  -3  -1  12      118.70      130.38      6.70 o 
  -2  -1  12      148.49      146.00      6.46 o 
  -1  -1  12       76.05       85.01      5.70 o 
   0  -1  12        0.01        0.00      0.69 o 
   1  -1  12       76.81       82.78      3.75 o 
   2  -1  12      147.69      139.67     11.34 o 
   3  -1  12      127.86      134.13      9.36 o 
  -4   0  12       67.17       81.45     11.76 o 
  -3   0  12      132.74      143.22      7.41 o 
  -2   0  12      174.23      180.60      8.57 o 
  -1   0  12      384.04      380.70     27.48 o 
   0   0  12      394.27      450.36     19.37 o 
   1   0  12      388.08      406.35     18.73 o 
   2   0  12      177.69      186.53     11.81 o 
   3   0  12      128.70      130.69      6.36 o 
   4   0  12       72.33       77.71      6.21 o 
  -4   1  12       57.88       39.49     11.58 o 
  -3   1  12        5.42        5.40      1.28 o 
  -2   1  12        4.37        4.01      1.79 o 
  -1   1  12      428.96      434.78     17.23 o 
   0   1  12        0.01        0.72      0.99 o 
   1   1  12      433.10      444.11     19.15 o 
   2   1  12        4.71        5.07      1.38 o 
   3   1  12        4.78        3.59      0.87 o 
   4   1  12       62.67       79.30      4.89 o 
  -4   2  12       14.19       12.78      2.29 o 
  -3   2  12        6.36        5.36      1.75 o 
  -2   2  12        0.06        0.12      1.30 o 
  -1   2  12      524.50      583.98     28.16 o 
   0   2  12      402.67      379.39     23.73 o 
   1   2  12      527.34      595.22     23.01 o 
   2   2  12        0.13        0.00      0.69 o 
   3   2  12        6.59        6.73      1.42 o 
   4   2  12       12.55       14.74      2.32 o 
  -4   3  12        1.66        5.24      4.78 o 
  -3   3  12      107.05      115.59      6.45 o 
  -2   3  12       28.18       25.08      3.02 o 
  -1   3  12      100.35       89.00      4.46 o 
   0   3  12        0.01        0.96      1.02 o 
   1   3  12      102.79       88.04      5.52 o 
   2   3  12       27.54       23.71      1.92 o 
   3   3  12      110.48      127.03      8.02 o 
   4   3  12        2.26        1.77      1.27 o 
  -4   4  12       49.08       37.01      8.58 o 
  -3   4  12      299.26      316.91     15.28 o 
  -2   4  12       23.58       23.65      2.44 o 
  -1   4  12       14.64       12.35      2.62 o 
   0   4  12        1.53        3.07      1.09 o 
   1   4  12       14.80       13.70      3.02 o 
   2   4  12       21.79       26.20      2.82 o 
   3   4  12      305.29      331.56     15.60 o 
   4   4  12       52.02       50.13      4.00 o 
  -4   5  12        5.36        5.90      5.71 o 
  -3   5  12       70.72       63.25      5.40 o 
  -2   5  12       11.66       12.32      2.14 o 
  -1   5  12      310.81      297.77     14.69 o 
   0   5  12        0.01        0.00      1.00 o 
   1   5  12      311.18      318.81     19.03 o 
   2   5  12       11.71       13.17      1.66 o 
   3   5  12       73.32       73.09      4.23 o 
   4   5  12        5.54        6.72      1.95 o 
  -3   6  12        1.37        2.03      3.04 o 
  -2   6  12       18.64       24.13      5.76 o 
  -1   6  12      119.31       94.97      6.82 o 
   0   6  12       67.18       82.47      8.00 o 
   1   6  12      119.81       92.86      4.67 o 
   2   6  12       18.43       19.04      1.65 o 
   3   6  12        1.42        3.85      1.10 o 
  -3   7  12       12.65        5.28      2.65 o 
  -2   7  12      102.28       90.33      5.70 o 
  -1   7  12      142.65      118.32      5.77 o 
   0   7  12        0.02        0.21      0.83 o 
   1   7  12      145.36      122.49      5.44 o 
   2   7  12      106.27      109.06      8.94 o 
   3   7  12       14.59       12.98      1.59 o 
  -3   8  12       13.92       14.19      2.79 o 
  -2   8  12       23.35       20.35      2.23 o 
  -1   8  12       41.32       38.50      3.93 o 
   0   8  12       43.73       46.92      5.09 o 
   1   8  12       41.88       28.49      2.55 o 
   2   8  12       22.73       21.04      3.21 o 
   3   8  12       15.28       18.31      2.99 o 
  -2   9  12       72.11       76.93      7.59 o 
  -1   9  12      126.66      139.25      6.47 o 
   0   9  12        0.03        0.00      0.79 o 
   1   9  12      126.59      129.06      5.82 o 
   2   9  12       74.16       69.10      4.69 o 
  -2  10  12       26.12       25.54      4.46 o 
  -1  10  12        3.84        2.48      1.25 o 
   0  10  12        3.14        4.07      1.09 o 
   1  10  12        3.23        2.34      1.03 o 
   2  10  12       26.06       29.01      2.24 o 
  -1  11  12        4.68        4.88      2.11 o 
   0  11  12        0.00        0.89      0.90 o 
   1  11  12        3.99        5.02      1.27 o 
  -1  -5  13       87.94       86.96      3.95 o 
   0  -5  13        0.00        0.00      0.83 o 
   1  -5  13       86.50       99.16      7.52 o 
  -2  -4  13        5.86        3.67      0.84 o 
  -1  -4  13        1.06        0.00      0.75 o 
   0  -4  13        2.64        3.24      0.89 o 
   1  -4  13        0.81        0.00      0.85 o 
   2  -4  13        4.90        3.66      1.05 o 
  -2  -3  13       20.80       24.65      2.49 o 
  -1  -3  13        5.18        6.04      1.07 o 
   0  -3  13        0.02        0.00      0.68 o 
   1  -3  13        4.55        4.12      0.88 o 
   2  -3  13       19.67       23.58      2.65 o 
  -3  -2  13       47.59       41.74      6.09 o 
  -2  -2  13       31.32       32.45      2.09 o 
  -1  -2  13       20.57       20.16      1.50 o 
   0  -2  13      237.99      238.49     10.52 o 
   1  -2  13       21.97       18.77      1.47 o 
   2  -2  13       31.22       26.36      4.27 o 
   3  -2  13       51.17       57.79      4.06 o 
  -3  -1  13       20.17       18.05      3.34 o 
  -2  -1  13       56.54       56.70      3.09 o 
  -1  -1  13      170.77      166.13      9.41 o 
   0  -1  13        0.00        0.30      0.64 o 
   1  -1  13      172.07      189.43     11.22 o 
   2  -1  13       58.58       61.89      6.24 o 
   3  -1  13       20.47       17.43      1.90 o 
  -3   0  13       12.07       10.61      2.33 o 
  -2   0  13       63.21       60.59      6.39 o 
  -1   0  13       37.06       42.26      4.05 o 
   0   0  13       18.15       16.50      2.61 o 
   1   0  13       37.30       37.28      2.22 o 
   2   0  13       63.05       65.09      3.57 o 
   3   0  13       12.71       15.45      1.57 o 
  -3   1  13      113.42      117.74      6.86 o 
  -2   1  13       94.05       92.33      4.58 o 
  -1   1  13       12.52       15.06      2.48 o 
   0   1  13        0.00        1.02      1.29 o 
   1   1  13       13.89       16.89      1.54 o 
   2   1  13       93.78       92.70      8.33 o 
   3   1  13      114.98      114.85      7.91 o 
  -3   2  13       17.81       15.94      2.07 o 
  -2   2  13       60.80       63.20      4.66 o 
  -1   2  13       23.90       23.94      2.60 o 
   0   2  13      110.29      103.50      9.46 o 
   1   2  13       25.65       26.17      2.52 o 
   2   2  13       64.36       63.37      7.87 o 
   3   2  13       20.42       21.02      6.35 o 
  -3   3  13       15.25       15.02      2.67 o 
  -2   3  13      329.86      323.17     13.97 o 
  -1   3  13       45.58       46.06      5.60 o 
   0   3  13        0.00        0.00      1.05 o 
   1   3  13       47.41       41.18      7.77 o 
   2   3  13      338.67      343.93     14.67 o 
   3   3  13       16.18       17.48      2.60 o 
  -3   4  13        0.18        0.00      1.25 o 
  -2   4  13       38.23       37.33      2.85 o 
  -1   4  13       58.52       65.96      6.11 o 
   0   4  13       18.84       14.77      1.85 o 
   1   4  13       59.80       52.36      3.46 o 
   2   4  13       39.01       35.25      2.57 o 
   3   4  13        0.34        0.12      1.41 o 
  -3   5  13      101.78       96.85      6.25 o 
  -2   5  13       84.51       82.05      4.50 o 
  -1   5  13       99.82      104.15      6.73 o 
   0   5  13        0.01        2.29      2.11 o 
   1   5  13      106.01      112.59      6.23 o 
   2   5  13       89.85       83.59      7.34 o 
   3   5  13      106.51      106.37      6.96 o 
  -3   6  13        3.26        3.58      2.99 o 
  -2   6  13       29.74       29.87      4.43 o 
  -1   6  13        0.07        1.05      1.21 o 
   0   6  13       92.32      104.04      5.31 o 
   1   6  13        0.10        0.00      0.86 o 
   2   6  13       29.60       29.67      2.71 o 
   3   6  13        3.76        2.01      1.11 o 
  -3   7  13        0.31        4.80      2.31 o 
  -2   7  13      118.67      150.56      8.80 o 
  -1   7  13       14.76       10.49      2.61 o 
   0   7  13        0.01        1.62      1.57 o 
   1   7  13       12.40       10.17      1.41 o 
   2   7  13      116.97      140.28     11.49 o 
   3   7  13        0.75        1.78      1.07 o 
  -2   8  13       13.15        9.38      2.56 o 
  -1   8  13       14.14       13.23      2.16 o 
   0   8  13        1.63        1.47      1.02 o 
   1   8  13       15.39       11.15      2.32 o 
   2   8  13       16.03       16.37      1.72 o 
  -2   9  13        1.65        5.29      2.36 o 
  -1   9  13       40.46       32.70      3.03 o 
   0   9  13        0.00        0.87      1.30 o 
   1   9  13       41.71       35.49      2.52 o 
   2   9  13        1.67        2.53      1.31 o 
  -1  10  13       12.37       13.77      1.88 o 
   0  10  13      116.00      132.58      9.09 o 
   1  10  13       13.02       14.95      2.20 o 
   0  -4  14        5.51        4.87      0.97 o 
  -1  -3  14      284.87      298.85     12.92 o 
   0  -3  14        0.00        0.00      0.74 o 
   1  -3  14      283.97      272.63     16.07 o 
  -2  -2  14        7.86        8.75      1.15 o 
  -1  -2  14        9.43        8.84      1.27 o 
   0  -2  14       61.69       56.25      3.28 o 
   1  -2  14        9.44        6.97      1.22 o 
   2  -2  14        8.96        9.04      1.38 o 
  -2  -1  14        1.34        0.89      0.75 o 
  -1  -1  14      242.73      261.53     10.61 o 
   0  -1  14        0.00        0.00      0.73 o 
   1  -1  14      243.27      272.52     11.67 o 
   2  -1  14        1.77        2.69      0.97 o 
  -3   0  14      145.02      147.62     14.50 o 
  -2   0  14        0.40        0.00      0.70 o 
  -1   0  14        3.77        5.17      1.13 o 
   0   0  14      469.33      472.71     22.16 o 
   1   0  14        3.52        6.01      1.31 o 
   2   0  14        0.58        0.00      0.83 o 
   3   0  14      153.20      168.57      9.71 o 
  -3   1  14        1.24        1.06      1.61 o 
  -2   1  14       22.27       22.74      2.48 o 
  -1   1  14       70.74       75.98      5.70 o 
   0   1  14        0.00        0.00      1.44 o 
   1   1  14       69.78       59.55      4.08 o 
   2   1  14       21.62       24.24      2.52 o 
   3   1  14        1.39        1.67      1.30 o 
  -3   2  14        4.09        2.58      1.39 o 
  -2   2  14        4.25        4.20      1.19 o 
  -1   2  14        0.42        0.78      1.11 o 
   0   2  14      338.60      328.37     14.09 o 
   1   2  14        0.43        0.00      0.90 o 
   2   2  14        4.04        2.81      1.18 o 
   3   2  14        3.87        3.01      1.24 o 
  -3   3  14       35.66       32.21      4.30 o 
  -2   3  14        0.20        0.06      1.25 o 
  -1   3  14       25.04       22.15      3.80 o 
   0   3  14        0.01        0.23      1.33 o 
   1   3  14       25.14       22.72      4.57 o 
   2   3  14        0.18        0.59      1.04 o 
   3   3  14       36.87       33.28      2.96 o 
  -3   4  14       49.10       46.35      3.73 o 
  -2   4  14       34.65       35.86      3.66 o 
  -1   4  14       43.79       50.18      3.46 o 
   0   4  14      401.58      411.08     16.75 o 
   1   4  14       42.26       44.73      3.10 o 
   2   4  14       33.11       36.11      3.78 o 
   3   4  14       52.16       54.51      7.11 o 
  -3   5  14        9.04        7.81      1.72 o 
  -2   5  14        2.26        3.42      1.51 o 
  -1   5  14        0.87        3.34      1.33 o 
   0   5  14        0.00        1.06      2.15 o 
   1   5  14        0.62        0.94      1.20 o 
   2   5  14        1.87        2.47      1.14 o 
   3   5  14       10.97        9.01      1.65 o 
  -3   6  14       79.95       84.66     11.13 o 
  -2   6  14        5.07        3.23      2.12 o 
  -1   6  14       11.74        6.24      1.56 o 
   0   6  14      418.87      401.47     31.31 o 
   1   6  14       11.78        8.94      2.07 o 
   2   6  14        4.72        2.12      1.26 o 
   3   6  14       80.67       86.23      5.22 o 
  -2   7  14        0.11        1.69      1.53 o 
  -1   7  14       14.54        9.19      1.64 o 
   0   7  14        0.00        0.15      1.15 o 
   1   7  14       16.10       15.12      1.93 o 
   2   7  14        0.04        0.65      1.13 o 
  -2   8  14       34.63       29.32      4.10 o 
  -1   8  14       43.54       43.20      3.22 o 
   0   8  14       73.43       83.26      4.62 o 
   1   8  14       39.43       33.07      2.62 o 
   2   8  14       33.96       40.06      3.99 o 
  -1   9  14       45.39       59.67      3.83 o 
   0   9  14        0.03        0.00      1.43 o 
   1   9  14       43.52       54.49      3.44 o 
   0  10  14       48.88       66.40      4.01 o 
  -1  -2  15       42.26       46.89      2.87 o 
   0  -2  15       25.12       22.81      1.72 o 
   1  -2  15       43.40       42.69      2.79 o 
  -2  -1  15       32.56       33.97      2.30 o 
  -1  -1  15        4.81        5.28      0.95 o 
   0  -1  15        0.00        0.00      0.70 o 
   1  -1  15        4.66        3.71      1.01 o 
   2  -1  15       31.49       31.44      2.39 o 
  -2   0  15       36.48       37.67      2.80 o 
  -1   0  15       30.21       32.06      2.72 o 
   0   0  15       32.61       27.66      3.25 o 
   1   0  15       30.79       33.82      2.42 o 
   2   0  15       37.76       30.67      2.82 o 
  -2   1  15       61.30       64.87      4.92 o 
  -1   1  15       18.00       19.97      1.79 o 
   0   1  15        0.00        0.00      0.72 o 
   1   1  15       17.82       19.21      1.82 o 
   2   1  15       61.15       60.11      7.29 o 
  -2   2  15       11.83        9.79      1.84 o 
  -1   2  15       83.01       79.01      4.23 o 
   0   2  15       16.17       19.42      3.41 o 
   1   2  15       82.58       69.75      7.16 o 
   2   2  15       14.47       10.33      2.46 o 
  -2   3  15       55.23       59.60      4.98 o 
  -1   3  15        0.06        1.89      1.58 o 
   0   3  15        0.04        0.23      0.98 o 
   1   3  15        0.03        1.37      2.30 o 
   2   3  15       54.10       57.12      8.21 o 
  -2   4  15       53.58       59.36      6.64 o 
  -1   4  15       20.09       16.69      2.95 o 
   0   4  15      110.17      119.50      6.54 o 
   1   4  15       18.84       14.51      1.94 o 
   2   4  15       55.54       54.79      4.64 o 
  -2   5  15       38.55       29.20      3.08 o 
  -1   5  15       53.41       57.20      3.87 o 
   0   5  15        0.01        0.00      1.24 o 
   1   5  15       54.87       62.86      6.00 o 
   2   5  15       38.70       46.55      4.77 o 
  -2   6  15        0.64        0.00      2.11 o 
  -1   6  15       33.63       31.36      3.96 o 
   0   6  15        9.73       11.79      2.69 o 
   1   6  15       33.78       34.90      2.87 o 
   2   6  15        0.11        0.42      1.38 o 
  -2   7  15       29.65       30.05      3.29 o 
  -1   7  15       20.39       24.08      2.55 o 
   0   7  15        0.01        0.44      1.59 o 
   1   7  15       20.49       20.25      2.31 o 
   2   7  15       28.56       35.74      3.10 o 
  -1   8  15        0.88        2.62      1.86 o 
   0   8  15        2.69        4.58      1.52 o 
   1   8  15        0.95        3.99      1.48 o 
   0   9  15        0.00        0.72      1.23 o 
   0  -1  16        0.00        0.15      0.87 o 
  -1   0  16        7.00        6.63      1.10 o 
   0   0  16       33.06       41.91      3.28 o 
   1   0  16        7.40        5.34      1.12 o 
  -1   1  16       79.22       87.46      4.61 o 
   0   1  16        0.02        0.00      0.89 o 
   1   1  16       77.96       78.43      5.28 o 
  -2   2  16        4.34        2.71      1.46 o 
  -1   2  16        3.33        3.30      1.57 o 
   0   2  16       43.96       40.07      6.28 o 
   1   2  16        3.99        0.41      1.03 o 
   2   2  16        3.69        3.41      2.11 o 
  -2   3  16      107.32       98.41      9.09 o 
  -1   3  16       72.24       72.74      5.68 o 
   0   3  16        0.01        0.05      1.96 o 
   1   3  16       70.34       70.89      4.79 o 
   2   3  16      114.32      120.60     13.15 o 
  -2   4  16        1.40        1.75      1.60 o 
  -1   4  16        0.01        0.00      1.50 o 
   0   4  16        6.94        8.59      2.55 o 
   1   4  16        0.08        2.26      1.49 o 
   2   4  16        1.91        2.18      1.49 o 
  -1   5  16       73.17       58.43      6.56 o 
   0   5  16        0.01        0.44      2.47 o 
   1   5  16       73.44       66.50      4.40 o 
  -1   6  16        2.94        3.77      1.84 o 
   0   6  16        0.10        1.20      1.49 o 
   1   6  16        3.50        2.09      2.24 o 
  -1   7  16       51.48       59.21      6.71 o 
   0   7  16        0.07        1.07      1.44 o 
   1   7  16       50.70       64.29      6.00 o 
   0   3  17        0.00        0.00      1.31 o 
   0   4  17       22.73       22.58      3.29 o 
   0   5  17        0.00        1.07      1.49 o 
                                                 
